# Supplementary material for: Evolution of clonal hematopoiesis during cancer treatment and its impact on outcomes
Source: J Clin Invest. 2026 Jun 9;136(14):e204429. doi: 10.1172/JCI204429 (PMC13367969; doi:10.1172/JCI204429)
Supplement: Supplemental table 2 [file jci-136-204429-s236.xlsx]

## Sheet: Table S2
# Table S2. List of detected CH mutations in the discovery cohort
patient_id	chromosome	position	ref_allele	alt_allele	gene	amino_acid_change	effect	vaf	depth	days_from_treatment_start_to_sample_collection	temporal_order	pre/post_treatment	treatment	ref_dbGaP_PopFreq	alt_dbGaP_PopFreq	COSMIC
000005	chr5	1279328	C	T	TERT	R698Q	nonsynonymous_SNV	0.006572	6046	-6.46111	1	pre	hormone	1	0	.
000005	chr5	1279328	C	T	TERT	R698Q	nonsynonymous_SNV	0.00475488	6099	161.559	2	post	hormone	1	0	.
000005	chr20	58910765	G	T	GNAS	R1017L	nonsynonymous_SNV	0.008079	12024	-6.46111	1	pre	hormone	NA	NA	.
000005	chr20	58910765	G	T	GNAS	R1017L	nonsynonymous_SNV	0.007683	8887	161.559	2	post	hormone	NA	NA	.
000005	chrX	124086627	G	A	STAG2	R1045Q	nonsynonymous_SNV	0.012	12031	-6.46111	1	pre	hormone	1	0	1
000005	chrX	124086627	G	A	STAG2	R1045Q	nonsynonymous_SNV	0.011	9442	161.559	2	post	hormone	1	0	1
000008	chr17	60663014	G	A	PPM1D	W427X	stopgain	0.009938	6684	-14.5458	1	pre	chemo	1	0	.
000008	chr17	60663014	G	A	PPM1D	W427X	stopgain	0.014	5613	62.5222	2	post	chemo	1	0	.
000033	chr9	5081764	TGAG	T	JAK2	825_826del	nonframeshift_deletion	0.037	5460	-17.3833	1	pre	radiation	NA	NA	.
000033	chr9	5081764	TGAG	T	JAK2	825_826del	nonframeshift_deletion	0.035	3520	109.519	2	post	radiation	NA	NA	.
000033	chr2	25244248	G	T	DNMT3A	C586X	stopgain	0.041	6364	-17.3833	1	pre	radiation	1	0	.
000033	chr2	25244248	G	T	DNMT3A	C586X	stopgain	0.042	4243	109.519	2	post	radiation	1	0	.
000033	chr11	118472667	G	A	KMT2A	R503Q	nonsynonymous_SNV	0.033	7192	-17.3833	1	pre	radiation	0.9999	7.117e-05	.
000033	chr11	118472667	G	A	KMT2A	R503Q	nonsynonymous_SNV	0.033	4571	109.519	2	post	radiation	0.9999	7.117e-05	.
000043	chr2	25244321	C	T	DNMT3A	C562Y	nonsynonymous_SNV	0.013	6418	-134.479	1	pre	radiation	0.9999	0	1
000043	chr2	25244321	C	T	DNMT3A	C562Y	nonsynonymous_SNV	0.012	6286	172.414	2	post	radiation	0.9999	0	1
000061	chr6	43339953	G	A	ZNF318	R1349X	stopgain	0.015	10258	-35.5278	1	pre	radiation	1	0	.
000061	chr6	43339953	G	A	ZNF318	R1349X	stopgain	0.015	11650	127.44	2	post	radiation	1	0	.
000061	chr12	49041162	G	A	KMT2D	T2203M	nonsynonymous_SNV	0.005439	7397	-35.5278	1	pre	radiation	0.9999	7.117e-05	.
000061	chr12	49041162	G	A	KMT2D	T2203M	nonsynonymous_SNV	0.006449	8210	127.44	2	post	radiation	0.9999	7.117e-05	.
000061	chr11	108343222	G	C	ATM	V2757L	nonsynonymous_SNV	0.009037	6025	-35.5278	1	pre	radiation	1	NA	.
000061	chr11	108343222	G	C	ATM	V2757L	nonsynonymous_SNV	0.012	6798	127.44	2	post	radiation	1	NA	.
000061	chr2	197402635	C	G	SF3B1	K666N	nonsynonymous_SNV	0.00398109	8076	-35.5278	1	pre	radiation	1	0	10
000061	chr2	197402635	C	G	SF3B1	K666N	nonsynonymous_SNV	0.005487	9239	127.44	2	post	radiation	1	0	10
000075	chr2	25241675	C	T	DNMT3A	V657M	nonsynonymous_SNV	0.00313261	8619	-13.4347	1	pre	chemo	0.9999	0.0001204	.
000075	chr2	25241675	C	T	DNMT3A	V657M	nonsynonymous_SNV	0.007005	9547	119.361	2	post	chemo	0.9999	0.0001204	.
000075	chr4	105276137	C	T	TET2	A1876V	nonsynonymous_SNV	0.057	7836	-13.4347	1	pre	chemo	NA	NA	1
000075	chr4	105276137	C	T	TET2	A1876V	nonsynonymous_SNV	0.05	8962	119.361	2	post	chemo	NA	NA	1
000157	chr11	108301748	A	G	ATM	M1760V	nonsynonymous_SNV	0.006147	3628	-7.47361	1	pre	chemo	0.9999	5.645e-05	.
000157	chr11	108301748	A	G	ATM	M1760V	nonsynonymous_SNV	0.00154416	3238	104.385	2	post	chemo	0.9999	5.645e-05	.
000157	chrX	155120035	T	A	BRCC3	V280D	nonsynonymous_SNV	0.015	3505	-7.47361	1	pre	chemo	NA	NA	.
000157	chrX	155120035	T	A	BRCC3	V280D	nonsynonymous_SNV	0.00410354	3168	104.385	2	post	chemo	NA	NA	.
000214	chr17	7674953	T	C	TP53	H154R	nonsynonymous_SNV	0.000230044	4347	-12.5368	1	pre	chemo	1	NA	87
000214	chr17	7674953	T	C	TP53	H154R	nonsynonymous_SNV	0.006029	6082	177.497	2	post	chemo	1	NA	87
000214	chr16	30724129	C	T	SRCAP	Q1569X	stopgain	0.00253271	4738	-12.5368	1	pre	chemo	NA	NA	.
000214	chr16	30724129	C	T	SRCAP	Q1569X	stopgain	0.006276	6572	177.497	2	post	chemo	NA	NA	.
000256	chr16	30713233	A	G	SRCAP	H719R	nonsynonymous_SNV	0.001855	6467	-50.4896	1	pre	chemo	NA	NA	.
000256	chr16	30713233	A	G	SRCAP	H719R	nonsynonymous_SNV	0.004952	8816	173.549	2	post	chemo	NA	NA	.
000258	chr20	32435099	G	A	ASXL1	W796X	stopgain	0.007885	7131	-2.61875	1	pre	chemo	0.9999	NA	1
000258	chr20	32435099	G	A	ASXL1	W796X	stopgain	0.00194647	8220	119.517	2	post	chemo	0.9999	NA	1
000391	chr2	25234322	C	A	DNMT3A	R899L	nonsynonymous_SNV	0.088	6674	0.315972	1	pre	chemo	NA	NA	.
000391	chr2	25234322	C	A	DNMT3A	R899L	nonsynonymous_SNV	0.11	6101	62.3451	2	post	chemo	NA	NA	.
000391	chr2	25234322	C	A	DNMT3A	R899L	nonsynonymous_SNV	0.108	7330	221.579	3	add_post1	chemo	NA	NA	.
000391	chr2	25234322	C	A	DNMT3A	R899L	nonsynonymous_SNV	0.121	5429	466.483	4	add_post2	chemo	NA	NA	.
000391	chr4	105235147	C	A	TET2	S402X	stopgain	0.012	9865	0.315972	1	pre	chemo	1	0	.
000391	chr4	105235147	C	A	TET2	S402X	stopgain	0.014	8411	62.3451	2	post	chemo	1	0	.
000391	chr4	105235147	C	A	TET2	S402X	stopgain	0.013	10921	221.579	3	add_post1	chemo	1	0	.
000391	chr4	105235147	C	A	TET2	S402X	stopgain	0.016	8502	466.483	4	add_post2	chemo	1	0	.
000501	chr14	74798357	C	G	YLPM1	Y1020X	stopgain	0.00436	7400	-67.4688	1	pre	radiation	NA	NA	.
000501	chr14	74798357	C	G	YLPM1	Y1020X	stopgain	0.00441806	7243	104.447	2	post	radiation	NA	NA	.
000738	chr2	25243919	G	A	DNMT3A	L639F	nonsynonymous_SNV	0.00511566	4496	-72.5361	1	pre	hormone	1	0	.
000738	chr2	25243919	G	A	DNMT3A	L639F	nonsynonymous_SNV	0.008391	4327	91.4792	2	post	hormone	1	0	.
000738	chr12	49041024	C	T	KMT2D	C2249Y	nonsynonymous_SNV	0.00447	7506	-72.5361	1	pre	hormone	1	0	.
000738	chr12	49041024	C	T	KMT2D	C2249Y	nonsynonymous_SNV	0.00423674	7789	91.4792	2	post	hormone	1	0	.
000738	chrX	53382325	C	G	SMC1A	C1093S	nonsynonymous_SNV	0.01	8155	-72.5361	1	pre	hormone	NA	NA	.
000738	chrX	53382325	C	G	SMC1A	C1093S	nonsynonymous_SNV	0.01	8078	91.4792	2	post	hormone	NA	NA	.
000738	chrX	155077179	G	A	BRCC3	V70I	nonsynonymous_SNV	0.005721	3414	-72.5361	1	pre	hormone	0.9997	0.0002847	1
000738	chrX	155077179	G	A	BRCC3	V70I	nonsynonymous_SNV	0.0031348	3190	91.4792	2	post	hormone	0.9997	0.0002847	1
001009	chr2	25247076	C	T	DNMT3A	R366H	nonsynonymous_SNV	0.006982	6888	-53.3653	1	pre	radiation	1	0	.
001009	chr2	25247076	C	T	DNMT3A	R366H	nonsynonymous_SNV	0.007716	7718	120.47	2	post	radiation	1	0	.
001009	chr2	25247076	C	T	DNMT3A	R366H	nonsynonymous_SNV	0.005052	6650	1057.4	3	add_post	radiation	1	0	.
001009	chrX	40062191	T	C	BCOR	N1425S	nonsynonymous_SNV	0.00525118	5713	-53.3653	1	pre	radiation	NA	NA	16
001009	chrX	40062191	T	C	BCOR	N1425S	nonsynonymous_SNV	0.007704	6124	120.47	2	post	radiation	NA	NA	16
001009	chrX	40062191	T	C	BCOR	N1425S	nonsynonymous_SNV	0.008972	5387	1057.4	3	add_post	radiation	NA	NA	16
001115	chr20	32436823	A	T	ASXL1	K1371X	stopgain	0.016	8783	-77.4694	1	pre	radiation	NA	NA	.
001115	chr20	32436823	A	T	ASXL1	K1371X	stopgain	0.025	7544	281.345	2	post	radiation	NA	NA	.
001115	chr12	111447001	G	A	SH2B3	W298X	stopgain	0.005946	8855	-77.4694	1	pre	radiation	NA	NA	.
001115	chr12	111447001	G	A	SH2B3	W298X	stopgain	0.00612	7936	281.345	2	post	radiation	NA	NA	.
001142	chr2	25240313	G	A	DNMT3A	R771X	stopgain	0.034	5320	-80.5729	1	pre	radiation	0.9999	9.592e-05	4
001142	chr2	25240313	G	A	DNMT3A	R771X	stopgain	0.032	5839	338.396	2	post	radiation	0.9999	9.592e-05	4
001142	chr20	32435284	C	T	ASXL1	Q858X	stopgain	0.006942	9380	-80.5729	1	pre	radiation	NA	NA	.
001142	chr20	32435284	C	T	ASXL1	Q858X	stopgain	0.008666	9715	338.396	2	post	radiation	NA	NA	.
001740	chrX	40074873	CTTTTTTGTATTCCA	C	BCOR	P153fs	frameshift_deletion	0.034	2832	-140.531	1	pre	hormone	NA	NA	.
001740	chrX	40074873	CTTTTTTGTATTCCA	C	BCOR	P153fs	frameshift_deletion	0.044	6701	124.542	2	post	hormone	NA	NA	.
002129	chr12	25225628	C	T	KRAS	A146T	nonsynonymous_SNV	0.009216	6139	-35.7292	1	pre	chemorad	1	0	105
002129	chr12	25225628	C	T	KRAS	A146T	nonsynonymous_SNV	0.02	4490	3815.38	2	add_post1	chemorad	1	0	105
002129	chr12	25225628	C	T	KRAS	A146T	nonsynonymous_SNV	0.01	6017	3969.55	3	add_post2	chemorad	1	0	105
002129	chr4	54695590	G	A	KIT	R49H	nonsynonymous_SNV	0.000123824	8031	-35.7292	1	pre	chemorad	0.9999	5.012e-05	3
002129	chr4	54695590	G	A	KIT	R49H	nonsynonymous_SNV	0.008012	5080	3815.38	2	add_post1	chemorad	0.9999	5.012e-05	3
002129	chr4	54695590	G	A	KIT	R49H	nonsynonymous_SNV	0.007644	9074	3969.55	3	add_post2	chemorad	0.9999	5.012e-05	3
002129	chr20	58840804	C	T	GNAS	S233F	nonsynonymous_SNV	0.000572213	8738	-35.7292	1	pre	chemorad	NA	NA	.
002129	chr20	58840804	C	T	GNAS	S233F	nonsynonymous_SNV	0.00288925	9345	3815.38	2	add_post1	chemorad	NA	NA	.
002129	chr20	58840804	C	T	GNAS	S233F	nonsynonymous_SNV	0.007951	10341	3969.55	3	add_post2	chemorad	NA	NA	.
002129	chr10	110602934	C	T	SMC3	P1136L	nonsynonymous_SNV	0.00184672	5415	-35.7292	1	pre	chemorad	1	0	.
002129	chr10	110602934	C	T	SMC3	P1136L	nonsynonymous_SNV	0.000283849	3523	3815.38	2	add_post1	chemorad	1	0	.
002129	chr10	110602934	C	T	SMC3	P1136L	nonsynonymous_SNV	0.005401	5113	3969.55	3	add_post2	chemorad	1	0	.
002220	chr22	28725030	C	T	CHEK2	R180H	nonsynonymous_SNV	0.024	6728	-50.4618	1	pre	hormone	0.9999	2.771e-05	1
002220	chr22	28725030	C	T	CHEK2	R180H	nonsynonymous_SNV	0.022	8225	280.631	2	post	hormone	0.9999	2.771e-05	1
002389	chr2	25234307	G	A	DNMT3A	P904L	nonsynonymous_SNV	0.004265	6333	-0.597222	1	pre	chemo	0.9998	0.0001825	6
002389	chr2	25234307	G	A	DNMT3A	P904L	nonsynonymous_SNV	0.004561	5754	128.424	2	post	chemo	0.9998	0.0001825	6
002389	chrX	130013806	C	T	BCORL1	T345M	nonsynonymous_SNV	0.008906	5830	-0.597222	1	pre	chemo	1	0	2
002389	chrX	130013806	C	T	BCORL1	T345M	nonsynonymous_SNV	0.008774	5893	128.424	2	post	chemo	1	0	2
002414	chrX	53382646	G	A	SMC1A	R1027X	stopgain	0.094	2217	-89.5833	1	pre	hormone	NA	NA	.
002414	chrX	53382646	G	A	SMC1A	R1027X	stopgain	0.074	2660	91.4097	2	post	hormone	NA	NA	.
002437	chr11	32435174	T	C	WT1	S58G	nonsynonymous_SNV	0.006984	5348	-36.5938	1	pre	hormone	NA	NA	.
002437	chr11	32435174	T	C	WT1	S58G	nonsynonymous_SNV	0.00972	3809	222.562	2	post	hormone	NA	NA	.
002452	chr17	31221934	A	G	NF1	M576V	nonsynonymous_SNV	0.269	111	-233.455	1	pre	radiation	NA	NA	.
002452	chr17	31221934	A	G	NF1	M576V	nonsynonymous_SNV	0.333	78	278.558	2	post	radiation	NA	NA	.
002482	chr14	74816206	G	A	YLPM1	V1836I	nonsynonymous_SNV	0.007117	3832	-37.5174	1	pre	hormone	NA	NA	.
002482	chr14	74816206	G	A	YLPM1	V1836I	nonsynonymous_SNV	0.00388954	2571	284.382	2	post	hormone	NA	NA	.
002562	chr2	25240363	A	C	DNMT3A	L754R	nonsynonymous_SNV	0.0034156	9076	-54.3333	1	pre	chemo	1	3.008e-05	1
002562	chr2	25240363	A	C	DNMT3A	L754R	nonsynonymous_SNV	0.00344328	5518	139.667	2	post	chemo	1	3.008e-05	1
002562	chr2	25240363	A	C	DNMT3A	L754R	nonsynonymous_SNV	0.011	9869	1398.44	3	add_post	chemo	1	3.008e-05	1
002562	chr17	31206303	A	G	NF1	M442V	nonsynonymous_SNV	0.007954	2127	-54.3333	1	pre	chemo	NA	NA	.
002562	chr17	31206303	A	G	NF1	M442V	nonsynonymous_SNV	0.017	3141	139.667	2	post	chemo	NA	NA	.
002562	chr17	31206303	A	G	NF1	M442V	nonsynonymous_SNV	0.018	8496	1398.44	3	add_post	chemo	NA	NA	.
002562	chr7	93135610	TAATC	T	SAMD9L	D120fs	frameshift_deletion	0.058	717	-54.3333	1	pre	chemo	NA	NA	.
002562	chr7	93135610	TAATC	T	SAMD9L	D120fs	frameshift_deletion	0.052	1479	139.667	2	post	chemo	NA	NA	.
002562	chr7	93135610	TAATC	T	SAMD9L	D120fs	frameshift_deletion	0.068	5373	1398.44	3	add_post	chemo	NA	NA	.
002917	chr14	74809575	C	T	YLPM1	R1573X	stopgain	0.00341	5298	-5.66667	1	pre	chemo	1	3.121e-05	.
002917	chr14	74809575	C	T	YLPM1	R1573X	stopgain	0.00260368	5377	63.3472	2	post	chemo	1	3.121e-05	.
002917	chr14	74809575	C	T	YLPM1	R1573X	stopgain	0.00497977	6426	129.323	3	add_post1	chemo	1	3.121e-05	.
002917	chr14	74809575	C	T	YLPM1	R1573X	stopgain	0.00507463	6700	260.363	4	add_post2	chemo	1	3.121e-05	.
002917	chr14	74809575	C	T	YLPM1	R1573X	stopgain	0.003706	7249	374.305	5	add_post3	chemo	1	3.121e-05	.
003306	chr2	25246662	C	G	DNMT3A	G413R	nonsynonymous_SNV	0.00328162	3352	-108.507	1	pre	radiation	NA	NA	.
003306	chr2	25246662	C	G	DNMT3A	G413R	nonsynonymous_SNV	0.004616	4751	351.506	2	post	radiation	NA	NA	.
003595	chrX	53415107	C	T	SMC1A	V36I	nonsynonymous_SNV	0.154	5498	-44.4271	1	pre	radiation	NA	NA	.
003595	chrX	53415107	C	T	SMC1A	V36I	nonsynonymous_SNV	0.158	4914	327.438	2	post	radiation	NA	NA	.
003595	chr17	60663055	C	T	PPM1D	R441C	nonsynonymous_SNV	0.004673	5431	-44.4271	1	pre	radiation	1	NA	1
003595	chr17	60663055	C	T	PPM1D	R441C	nonsynonymous_SNV	0.004996	5004	327.438	2	post	radiation	1	NA	1
003653	chr12	111418803	G	A	SH2B3	G220R	nonsynonymous_SNV	0.00112066	2677	-34.5833	1	pre	chemo	1	0	1
003653	chr12	111418803	G	A	SH2B3	G220R	nonsynonymous_SNV	0.004286	2933	98.3681	2	post	chemo	1	0	1
003659	chr2	25245308	A	AGGCTCCCACAGGAGATGCAGAT	DNMT3A	L500fs	frameshift_insertion	0.041	5924	-103.49	1	pre	radiation	NA	NA	.
003659	chr2	25245308	A	AGGCTCCCACAGGAGATGCAGAT	DNMT3A	L500fs	frameshift_insertion	0.038	5585	154.427	2	post	radiation	NA	NA	.
003717	chr17	7674250	C	T	TP53	C199Y	nonsynonymous_SNV	0.00126843	6307	-55.341	1	pre	chemo	1	0	65
003717	chr17	7674250	C	T	TP53	C199Y	nonsynonymous_SNV	0.009688	6769	126.406	2	post	chemo	1	0	65
003749	chr2	25247076	C	T	DNMT3A	R366H	nonsynonymous_SNV	0.001734	6478	-48.4931	1	pre	radiation	1	0	.
003749	chr2	25247076	C	T	DNMT3A	R366H	nonsynonymous_SNV	0.000808146	6187	151.378	2	post	radiation	1	0	.
003769	chr2	25247700	C	A	DNMT3A	G302V	nonsynonymous_SNV	0.00340495	8517	-12.4528	1	pre	chemo	1	NA	.
003769	chr2	25247700	C	A	DNMT3A	G302V	nonsynonymous_SNV	0.012	8819	129.269	2	post	chemo	1	NA	.
003831	chr17	60663388	C	T	PPM1D	R552X	stopgain	0.00218033	7797	-46.4062	1	pre	chemo	0.9999	0.0001039	2
003831	chr17	60663388	C	T	PPM1D	R552X	stopgain	0.012	8921	301.5	2	post	chemo	0.9999	0.0001039	2
003886	chr2	25240672	G	C	DNMT3A	S714C	nonsynonymous_SNV	0.00709425	6907	-4.66458	1	pre	chemo	1	3.009e-05	12
003886	chr2	25240672	G	C	DNMT3A	S714C	nonsynonymous_SNV	0.006469	7400	196.403	2	post	chemo	1	3.009e-05	12
003886	chr4	105236868	C	T	TET2	Q976X	stopgain	0.037	7311	-4.66458	1	pre	chemo	1	0	.
003886	chr4	105236868	C	T	TET2	Q976X	stopgain	0.036	8111	196.403	2	post	chemo	1	0	.
003886	chr6	156829405	A	G	ARID1B	Q574R	nonsynonymous_SNV	0.015	4304	-4.66458	1	pre	chemo	NA	NA	.
003886	chr6	156829405	A	G	ARID1B	Q574R	nonsynonymous_SNV	0.018	4875	196.403	2	post	chemo	NA	NA	.
003894	chr2	25247596	A	G	DNMT3A	S337P	nonsynonymous_SNV	0.006597	5326	-4.36458	1	pre	hormone	NA	NA	.
003894	chr2	25247596	A	G	DNMT3A	S337P	nonsynonymous_SNV	0.007819	4947	184.49	2	post	hormone	NA	NA	.
003920	chr2	25240417	C	T	DNMT3A	R736H	nonsynonymous_SNV	0.303	6168	-176.576	1	pre	radiation	1	0	5
003920	chr2	25240417	C	T	DNMT3A	R736H	nonsynonymous_SNV	0.339	6259	282.542	2	post	radiation	1	0	5
003920	chr6	43352383	G	A	ZNF318	Q922X	stopgain	0.019	4122	-176.576	1	pre	radiation	1	0	.
003920	chr6	43352383	G	A	ZNF318	Q922X	stopgain	0.011	4264	282.542	2	post	radiation	1	0	.
003920	chr14	74781412	C	T	YLPM1	R457X	stopgain	0.021	5766	-176.576	1	pre	radiation	1	0	.
003920	chr14	74781412	C	T	YLPM1	R457X	stopgain	0.054	6080	282.542	2	post	radiation	1	0	.
003920	chr4	105235182	C	T	TET2	Q414X	stopgain	0.01	6905	-176.576	1	pre	radiation	NA	NA	2
003920	chr4	105235182	C	T	TET2	Q414X	stopgain	0.015	7201	282.542	2	post	radiation	NA	NA	2
003920	chr2	197402110	T	C	SF3B1	K700E	nonsynonymous_SNV	0.33	3959	-176.576	1	pre	radiation	0.9993	0.0006619	280
003920	chr2	197402110	T	C	SF3B1	K700E	nonsynonymous_SNV	0.356	4176	282.542	2	post	radiation	0.9993	0.0006619	280
003968	chr2	25235768	G	A	DNMT3A	Q846X	stopgain	0.00723938	6216	-3.6875	1	pre	chemo	1	1.639e-05	.
003968	chr2	25235768	G	A	DNMT3A	Q846X	stopgain	0.01	7247	138.552	2	post	chemo	1	1.639e-05	.
003968	chr17	60663168	C	A	PPM1D	C478X	stopgain	0.0015088	5965	-3.6875	1	pre	chemo	0.9998	0	5
003968	chr17	60663168	C	A	PPM1D	C478X	stopgain	0.015	6786	138.552	2	post	chemo	0.9998	0	5
003971	chr9	5073748	G	T	JAK2	L609F	nonsynonymous_SNV	0.019	2725	-43.5278	1	pre	chemo	NA	NA	.
003971	chr9	5073748	G	T	JAK2	L609F	nonsynonymous_SNV	0.02	5930	219.41	2	post	chemo	NA	NA	.
004060	chr2	25234374	G	A	DNMT3A	R882C	nonsynonymous_SNV	0.025	7201	-72.6153	1	pre	radiation	1	4.65e-05	161
004060	chr2	25234374	G	A	DNMT3A	R882C	nonsynonymous_SNV	0.036	7899	281.583	2	post	radiation	1	4.65e-05	161
004060	chr2	25246672	C	T	DNMT3A	W409X	stopgain	0.02	4688	-72.6153	1	pre	radiation	1	0	.
004060	chr2	25246672	C	T	DNMT3A	W409X	stopgain	0.019	5313	281.583	2	post	radiation	1	0	.
004098	chr2	25240302	C	A	DNMT3A	E774D	nonsynonymous_SNV	0.012	4312	-53.5625	1	pre	chemo	1	0	.
004098	chr2	25240302	C	A	DNMT3A	E774D	nonsynonymous_SNV	0.00316832	5050	85.5938	2	post	chemo	1	0	.
004098	chr2	25240420	T	C	DNMT3A	Y735C	nonsynonymous_SNV	0.008689	5427	-53.5625	1	pre	chemo	1	4.796e-05	4
004098	chr2	25240420	T	C	DNMT3A	Y735C	nonsynonymous_SNV	0.008574	6329	85.5938	2	post	chemo	1	4.796e-05	4
004137	chr16	30720331	G	C	SRCAP	R996T	nonsynonymous_SNV	0.00273141	6590	-117.562	1	pre	hormone	NA	NA	.
004137	chr16	30720331	G	C	SRCAP	R996T	nonsynonymous_SNV	0.005453	4429	294.342	2	post	hormone	NA	NA	.
004266	chr2	25241595	G	T	DNMT3A	Y683X	stopgain	0.004361	9781	-30.5417	1	pre	hormone	NA	NA	.
004266	chr2	25241595	G	T	DNMT3A	Y683X	stopgain	0.005405	6887	90.5417	2	post	hormone	NA	NA	.
004266	chr2	25241621	C	T	DNMT3A	V675M	nonsynonymous_SNV	0.005097	10848	-30.5417	1	pre	hormone	1	0	.
004266	chr2	25241621	C	T	DNMT3A	V675M	nonsynonymous_SNV	0.005311	7621	90.5417	2	post	hormone	1	0	.
004266	chr12	49030904	G	A	KMT2D	Q4554X	stopgain	0.005906	7143	-30.5417	1	pre	hormone	NA	NA	.
004266	chr12	49030904	G	A	KMT2D	Q4554X	stopgain	0.007461	5419	90.5417	2	post	hormone	NA	NA	.
004266	chr14	74798335	A	G	YLPM1	N1013S	nonsynonymous_SNV	0.00316894	5049	-30.5417	1	pre	hormone	NA	NA	.
004266	chr14	74798335	A	G	YLPM1	N1013S	nonsynonymous_SNV	0.004245	4151	90.5417	2	post	hormone	NA	NA	.
004269	chr2	25246670	G	T	DNMT3A	A410D	nonsynonymous_SNV	0.007993	4003	-73.434	1	pre	chemo	NA	NA	.
004269	chr2	25246670	G	T	DNMT3A	A410D	nonsynonymous_SNV	0.014	4439	86.3542	2	post	chemo	NA	NA	.
004269	chr20	58909365	C	T	GNAS	R844C	nonsynonymous_SNV	0.00594501	4037	-73.434	1	pre	chemo	1	0	414
004269	chr20	58909365	C	T	GNAS	R844C	nonsynonymous_SNV	0.008402	4242	86.3542	2	post	chemo	1	0	414
004345	chr2	25244623	G	C	DNMT3A	Y528X	stopgain	0.00526184	7982	-67.5069	1	pre	chemo	0.9999	0	.
004345	chr2	25244623	G	C	DNMT3A	Y528X	stopgain	0.006492	6665	42.375	2	post	chemo	0.9999	0	.
004345	chr6	43339442	G	A	ZNF318	A1519V	nonsynonymous_SNV	0.036	4274	-67.5069	1	pre	chemo	NA	NA	.
004345	chr6	43339442	G	A	ZNF318	A1519V	nonsynonymous_SNV	0.028	7384	42.375	2	post	chemo	NA	NA	.
004372	chr4	186588917	C	T	FAT1	R4483Q	nonsynonymous_SNV	0.021	5444	-66.5208	1	pre	hormone	1	2.822e-05	.
004372	chr4	186588917	C	T	FAT1	R4483Q	nonsynonymous_SNV	0.019	5292	105.344	2	post	hormone	1	2.822e-05	.
004504	chr4	105272579	AG	A	TET2	R1400fs	frameshift_deletion	0.049	3571	-82.3646	1	pre	radiation	NA	NA	.
004504	chr4	105272579	AG	A	TET2	R1400fs	frameshift_deletion	0.056	3235	120.531	2	post	radiation	NA	NA	.
004504	chr12	112486532	G	A	PTPN11	V432M	nonsynonymous_SNV	0.00542611	6266	-82.3646	1	pre	radiation	0.9999	7.117e-05	1
004504	chr12	112486532	G	A	PTPN11	V432M	nonsynonymous_SNV	0.006134	5606	120.531	2	post	radiation	0.9999	7.117e-05	1
004556	chr12	22659123	A	G	ETNK1	T265A	nonsynonymous_SNV	0.005113	4795	-51.4792	1	pre	radiation	1	0	.
004556	chr12	22659123	A	G	ETNK1	T265A	nonsynonymous_SNV	0.00148883	4030	309.663	2	post	radiation	1	0	.
004556	chr17	31261763	G	A	NF1	A1544T	nonsynonymous_SNV	0.00544	8929	-51.4792	1	pre	radiation	NA	NA	.
004556	chr17	31261763	G	A	NF1	A1544T	nonsynonymous_SNV	0.007379	7332	309.663	2	post	radiation	NA	NA	.
004556	chrX	44961330	T	G	KDM6A	V91G	nonsynonymous_SNV	0.006772	4932	-51.4792	1	pre	radiation	NA	NA	.
004556	chrX	44961330	T	G	KDM6A	V91G	nonsynonymous_SNV	0.00538556	4085	309.663	2	post	radiation	NA	NA	.
004600	chr2	25247595	G	C	DNMT3A	S337X	stopgain	0.007559	4695	-31.4993	1	pre	radiation	0.9999	0	.
004600	chr2	25247595	G	C	DNMT3A	S337X	stopgain	0.015	3466	351.409	2	post	radiation	0.9999	0	.
004600	chr12	111447029	C	T	SH2B3	R308X	stopgain	0.00411794	6071	-31.4993	1	pre	radiation	1	0	.
004600	chr12	111447029	C	T	SH2B3	R308X	stopgain	0.00505	4765	351.409	2	post	radiation	1	0	.
004632	chr12	11752540	A	G	ETV6	R42G	nonsynonymous_SNV	0.016	4531	-41.3681	1	pre	hormone	0.9998	0.0001873	.
004632	chr12	11752540	A	G	ETV6	R42G	nonsynonymous_SNV	0.016	4244	92.4799	2	post	hormone	0.9998	0.0001873	.
004632	chr12	11752540	A	G	ETV6	R42G	nonsynonymous_SNV	0.016	5382	630.376	3	add_post	hormone	0.9998	0.0001873	.
004655	chr5	1254479	C	T	TERT	A1062T	nonsynonymous_SNV	0.00520833	5568	-38.5104	1	pre	hormone	0.981	0.01898	.
004655	chr5	1254479	C	T	TERT	A1062T	nonsynonymous_SNV	0.005139	5895	105.482	2	post	hormone	0.981	0.01898	.
004655	chr2	25234401	G	T	DNMT3A	H873N	nonsynonymous_SNV	0.006126	4666	-38.5104	1	pre	hormone	NA	NA	.
004655	chr2	25234401	G	T	DNMT3A	H873N	nonsynonymous_SNV	0.0033389	4792	105.482	2	post	hormone	NA	NA	.
004726	chr2	25240421	A	G	DNMT3A	Y735H	nonsynonymous_SNV	0.009198	2879	-55.4896	1	pre	chemo	1	0	.
004726	chr2	25240421	A	G	DNMT3A	Y735H	nonsynonymous_SNV	0.012	5355	84.5069	2	post	chemo	1	0	.
004738	chr2	25240369	A	G	DNMT3A	F752S	nonsynonymous_SNV	0.008553	5406	-22.5715	1	pre	hormone	NA	NA	.
004738	chr2	25240369	A	G	DNMT3A	F752S	nonsynonymous_SNV	0.009494	6830	354.33	2	post	hormone	NA	NA	.
004738	chr2	25240369	A	G	DNMT3A	F752S	nonsynonymous_SNV	0.014	10282	1826.4	3	add_post1	hormone	NA	NA	.
004738	chr2	25240369	A	G	DNMT3A	F752S	nonsynonymous_SNV	0.016	9186	1956.53	4	add_post2	hormone	NA	NA	.
004738	chr2	25240369	A	G	DNMT3A	F752S	nonsynonymous_SNV	0.013	10465	2328.38	5	add_post4	hormone	NA	NA	.
004738	chr2	25240394	T	A	DNMT3A	K744X	stopgain	0.002979	5153	-22.5715	1	pre	hormone	1	0	.
004738	chr2	25240394	T	A	DNMT3A	K744X	stopgain	0.00259146	6560	354.33	2	post	hormone	1	0	.
004738	chr2	25240394	T	A	DNMT3A	K744X	stopgain	0.00365	9833	1826.4	3	add_post1	hormone	1	0	.
004738	chr2	25240394	T	A	DNMT3A	K744X	stopgain	0.003216	8713	1956.53	4	add_post2	hormone	1	0	.
004738	chr2	25240394	T	A	DNMT3A	K744X	stopgain	0.004202	10078	2328.38	5	add_post4	hormone	1	0	.
004766	chr2	25239140	CG	C	DNMT3A	P799fs	frameshift_deletion	0.025	3410	-49.5931	1	pre	radiation	1	0	.
004766	chr2	25239140	CG	C	DNMT3A	P799fs	frameshift_deletion	0.021	2997	125.363	2	post	radiation	1	0	.
004766	chr7	50400365	G	A	IKZF1	R433H	nonsynonymous_SNV	0.028	9302	-49.5931	1	pre	radiation	NA	NA	.
004766	chr7	50400365	G	A	IKZF1	R433H	nonsynonymous_SNV	0.03	8631	125.363	2	post	radiation	NA	NA	.
004766	chr14	74782111	C	T	YLPM1	Q690X	stopgain	0.017	8017	-49.5931	1	pre	radiation	NA	NA	.
004766	chr14	74782111	C	T	YLPM1	Q690X	stopgain	0.018	7147	125.363	2	post	radiation	NA	NA	.
004941	chr2	25246679	A	C	DNMT3A	I407S	nonsynonymous_SNV	0.00902	3073	-39.5542	1	pre	radiation	NA	NA	1
004941	chr2	25246679	A	C	DNMT3A	I407S	nonsynonymous_SNV	0.009384	3412	246.331	2	post	radiation	NA	NA	1
004956	chr2	25240360	A	G	DNMT3A	F755S	nonsynonymous_SNV	0.00294479	4075	-62.3708	1	pre	chemo	1	0	.
004956	chr2	25240360	A	G	DNMT3A	F755S	nonsynonymous_SNV	0.006342	5097	63.3056	2	post	chemo	1	0	.
004994	chr2	25240313	G	A	DNMT3A	R771X	stopgain	0.00712069	5477	-74.5542	1	pre	radiation	0.9999	9.592e-05	4
004994	chr2	25240313	G	A	DNMT3A	R771X	stopgain	0.007905	4747	238.372	2	post	radiation	0.9999	9.592e-05	4
004994	chr17	31219045	CA	C	NF1	A523fs	frameshift_deletion	0.055	6697	-74.5542	1	pre	radiation	NA	NA	.
004994	chr17	31219045	CA	C	NF1	A523fs	frameshift_deletion	0.055	5907	238.372	2	post	radiation	NA	NA	.
005075	chr2	25246763	C	G	DNMT3A	R379P	nonsynonymous_SNV	0.02	2877	-70.4431	1	pre	radiation	1	NA	.
005075	chr2	25246763	C	G	DNMT3A	R379P	nonsynonymous_SNV	0.024	3322	181.594	2	post	radiation	1	NA	.
005075	chr2	25246763	C	G	DNMT3A	R379P	nonsynonymous_SNV	0.027	4466	372.42	3	add_post	radiation	1	NA	.
005115	chr6	43348620	T	C	ZNF318	M926V	nonsynonymous_SNV	0.01	3423	-48.6083	1	pre	chemo	NA	NA	.
005115	chr6	43348620	T	C	ZNF318	M926V	nonsynonymous_SNV	0.013	2431	63.5	2	post	chemo	NA	NA	.
005136	chr18	44951363	A	G	SETBP1	K675E	nonsynonymous_SNV	0.000795071	5031	-87.5299	1	pre	chemo	NA	NA	.
005136	chr18	44951363	A	G	SETBP1	K675E	nonsynonymous_SNV	0.003777	5393	272.599	2	post	chemo	NA	NA	.
005154	chr2	25240672	G	C	DNMT3A	S714C	nonsynonymous_SNV	0.015	5004	-71.3306	1	pre	chemo	1	3.009e-05	12
005154	chr2	25240672	G	C	DNMT3A	S714C	nonsynonymous_SNV	0.017	5495	98.3681	2	post	chemo	1	3.009e-05	12
005159	chr2	25240313	G	A	DNMT3A	R771X	stopgain	0.0057617	4339	-5.56875	1	pre	radiation	0.9999	9.592e-05	4
005159	chr2	25240313	G	A	DNMT3A	R771X	stopgain	0.007603	3843	245.557	2	post	radiation	0.9999	9.592e-05	4
005200	chr17	7674950	A	G	TP53	L155P	nonsynonymous_SNV	0.006677	4488	-4.38403	1	pre	radiation	NA	NA	9
005200	chr17	7674950	A	G	TP53	L155P	nonsynonymous_SNV	0.00509915	5295	146.565	2	post	radiation	NA	NA	9
005207	chr2	25240432	A	C	DNMT3A	F731C	nonsynonymous_SNV	0.006029	4069	-6.55833	1	pre	radiation	NA	NA	1
005207	chr2	25240432	A	C	DNMT3A	F731C	nonsynonymous_SNV	0.007295	4366	141.375	2	post	radiation	NA	NA	1
005207	chr2	25240432	A	C	DNMT3A	F731C	nonsynonymous_SNV	0.009461	6922	330.387	3	add_post	radiation	NA	NA	1
005292	chr2	25235755	A	G	DNMT3A	V850A	nonsynonymous_SNV	0.121	6096	-56.5833	1	pre	radiation	NA	NA	.
005292	chr2	25235755	A	G	DNMT3A	V850A	nonsynonymous_SNV	0.147	7797	113.399	2	post	radiation	NA	NA	.
005389	chr10	110602081	G	A	SMC3	R1003H	nonsynonymous_SNV	0.011	2796	-114.537	1	pre	radiation	NA	NA	.
005389	chr10	110602081	G	A	SMC3	R1003H	nonsynonymous_SNV	0.006767	2793	228.457	2	post	radiation	NA	NA	.
005466	chr2	25243964	G	A	DNMT3A	P624S	nonsynonymous_SNV	0.00834	5611	-69.3472	1	pre	radiation	NA	NA	.
005466	chr2	25243964	G	A	DNMT3A	P624S	nonsynonymous_SNV	0.008883	5286	176.311	2	post	radiation	NA	NA	.
005535	chr20	32434493	G	GC	ASXL1	C594fs	frameshift_insertion	0.079	5212	-39.4528	1	pre	hormone	NA	NA	.
005535	chr20	32434493	G	GC	ASXL1	C594fs	frameshift_insertion	0.069	6165	112.549	2	post	hormone	NA	NA	.
005535	chr18	44951139	C	T	SETBP1	T600M	nonsynonymous_SNV	0.007451	6457	-39.4528	1	pre	hormone	1	NA	.
005535	chr18	44951139	C	T	SETBP1	T600M	nonsynonymous_SNV	0.009085	6859	112.549	2	post	hormone	1	NA	.
005620	chr2	25247615	C	T	DNMT3A	W330X	stopgain	0.093	6690	-180.535	1	pre	radiation	1	0	1
005620	chr2	25247615	C	T	DNMT3A	W330X	stopgain	0.106	7178	117.497	2	post	radiation	1	0	1
005705	chr2	25247124	A	C	DNMT3A	F350C	nonsynonymous_SNV	0.00763359	6157	-8.39028	1	pre	radiation	NA	NA	.
005705	chr2	25247124	A	C	DNMT3A	F350C	nonsynonymous_SNV	0.008933	5593	194.421	2	post	radiation	NA	NA	.
005864	chr2	25235710	TC	T	DNMT3A	E865fs	frameshift_deletion	0.136	4005	-41.4861	1	pre	hormone	NA	NA	.
005864	chr2	25235710	TC	T	DNMT3A	E865fs	frameshift_deletion	0.132	4723	99.5507	2	post	hormone	NA	NA	.
007193	chr1	1815790	T	C	GNB1	K57E	nonsynonymous_SNV	0.046	5439	-6.46667	1	pre	chemo	0.9996	0.0003703	1
007193	chr1	1815790	T	C	GNB1	K57E	nonsynonymous_SNV	0.054	6810	295.646	2	post	chemo	0.9996	0.0003703	1
007193	chr12	25225627	G	A	KRAS	A146V	nonsynonymous_SNV	0.000221729	4510	-6.46667	1	pre	chemo	1	0	21
007193	chr12	25225627	G	A	KRAS	A146V	nonsynonymous_SNV	0.016	5487	295.646	2	post	chemo	1	0	21
007257	chr4	186620074	G	A	FAT1	P2173L	nonsynonymous_SNV	0.014	8231	-14.516	1	pre	chemo	0.9998	0.0001786	1
007257	chr4	186620074	G	A	FAT1	P2173L	nonsynonymous_SNV	0.016	9123	62.3285	2	post	chemo	0.9998	0.0001786	1
007257	chr4	186620074	G	A	FAT1	P2173L	nonsynonymous_SNV	0.016	8776	180.472	3	add_post1	chemo	0.9998	0.0001786	1
007257	chr4	186620074	G	A	FAT1	P2173L	nonsynonymous_SNV	0.018	11364	376.417	4	add_post2	chemo	0.9998	0.0001786	1
007290	chr2	25247690	C	T	DNMT3A	W305X	stopgain	0.009561	6683	-5.56736	1	pre	chemo	0.9999	9.024e-05	.
007290	chr2	25247690	C	T	DNMT3A	W305X	stopgain	0.014	5361	175.476	2	post	chemo	0.9999	9.024e-05	.
007290	chr2	25247690	C	T	DNMT3A	W305X	stopgain	0.014	7381	259.546	3	add_post	chemo	0.9999	9.024e-05	.
007290	chrX	130015667	G	A	BCORL1	M965I	nonsynonymous_SNV	0.00171206	6425	-5.56736	1	pre	chemo	NA	NA	.
007290	chrX	130015667	G	A	BCORL1	M965I	nonsynonymous_SNV	0.012	4954	175.476	2	post	chemo	NA	NA	.
007290	chrX	130015667	G	A	BCORL1	M965I	nonsynonymous_SNV	0.006027	8310	259.546	3	add_post	chemo	NA	NA	.
007296	chr2	25240720	C	T	DNMT3A	W698X	stopgain	0.00419355	6200	-32.5167	1	pre	chemorad	1	3.12e-05	.
007296	chr2	25240720	C	T	DNMT3A	W698X	stopgain	0.017	7402	499.475	2	3rdpost	chemorad	1	3.12e-05	.
007346	chr20	32435669	A	G	ASXL1	N986S	nonsynonymous_SNV	0.006499	8372	-17.6125	1	pre	hormone	0.9976	0.002449	3
007346	chr20	32435669	A	G	ASXL1	N986S	nonsynonymous_SNV	0.008941	5849	233.632	2	post	hormone	0.9976	0.002449	3
007353	chr5	177516389	C	A	DDX41	S66I	nonsynonymous_SNV	0.000486381	6168	-4.32917	1	pre	chemorad	NA	NA	.
007353	chr5	177516389	C	A	DDX41	S66I	nonsynonymous_SNV	0.005406	6971	714.574	2	3rdpost	chemorad	NA	NA	.
007353	chr5	177516389	C	A	DDX41	S66I	nonsynonymous_SNV	0.00038236	7846	1155.32	3	add_post	chemorad	NA	NA	.
007365	chr2	25240418	G	A	DNMT3A	R736C	nonsynonymous_SNV	0.045	4569	-2.62847	1	pre	chemorad	0.9999	6.059e-05	5
007365	chr2	25240418	G	A	DNMT3A	R736C	nonsynonymous_SNV	0.036	4610	389.44	2	3rdpost	chemorad	0.9999	6.059e-05	5
007365	chr16	30709586	T	C	SRCAP	I236T	nonsynonymous_SNV	0.004176	5462	-2.62847	1	pre	chemorad	NA	NA	.
007365	chr16	30709586	T	C	SRCAP	I236T	nonsynonymous_SNV	0.00398804	6018	389.44	2	3rdpost	chemorad	NA	NA	.
007365	chr16	30733333	C	T	SRCAP	R2061X	stopgain	0.00530913	5839	-2.62847	1	pre	chemorad	1	0	.
007365	chr16	30733333	C	T	SRCAP	R2061X	stopgain	0.013	5866	389.44	2	3rdpost	chemorad	1	0	.
007365	chr7	93135305	G	A	SAMD9L	R223X	stopgain	0.016	7086	-2.62847	1	pre	chemorad	1	0	1
007365	chr7	93135305	G	A	SAMD9L	R223X	stopgain	0.004813	6993	389.44	2	3rdpost	chemorad	1	0	1
007373	chr2	25247142	A	T	DNMT3A	L344Q	nonsynonymous_SNV	0.016	4037	-13.4306	1	pre	chemorad	1	3.556e-05	.
007373	chr2	25247142	A	T	DNMT3A	L344Q	nonsynonymous_SNV	0.027	6390	220.337	2	add_post	chemorad	1	3.556e-05	.
007375	chr2	25234374	G	A	DNMT3A	R882C	nonsynonymous_SNV	0.386	4039	-111.459	1	pre	hormone	1	4.65e-05	161
007375	chr2	25234374	G	A	DNMT3A	R882C	nonsynonymous_SNV	0.366	5166	141.369	2	post	hormone	1	4.65e-05	161
007375	chr9	136503268	T	C	NOTCH1	Q1694R	nonsynonymous_SNV	0.012	5485	-111.459	1	pre	hormone	NA	NA	.
007375	chr9	136503268	T	C	NOTCH1	Q1694R	nonsynonymous_SNV	0.011	6779	141.369	2	post	hormone	NA	NA	.
007406	chr2	25240420	T	G	DNMT3A	Y735S	nonsynonymous_SNV	0.007873	4521	-5.45833	1	pre	chemo	1	0	.
007406	chr2	25240420	T	G	DNMT3A	Y735S	nonsynonymous_SNV	0.017	6797	167.312	2	post	chemo	1	0	.
007406	chr2	25244607	G	A	DNMT3A	Q534X	stopgain	0.155	6170	-5.45833	1	pre	chemo	1	0	.
007406	chr2	25244607	G	A	DNMT3A	Q534X	stopgain	0.176	10105	167.312	2	post	chemo	1	0	.
007411	chr10	27033286	C	T	ANKRD26	R1265H	nonsynonymous_SNV	0.00346363	4042	-25.4722	1	pre	chemorad	1	4.341e-05	.
007411	chr10	27033286	C	T	ANKRD26	R1265H	nonsynonymous_SNV	0.00635158	5353	270.478	2	3rdpost	chemorad	1	4.341e-05	.
007422	chr2	25234373	C	T	DNMT3A	R882H	nonsynonymous_SNV	0.00537939	7064	-74.6111	1	pre	radiation	0.9995	0.0005091	411
007422	chr2	25234373	C	T	DNMT3A	R882H	nonsynonymous_SNV	0.006566	5464	294.497	2	add_post	radiation	0.9995	0.0005091	411
007422	chr2	25239130	C	T	DNMT3A	R803K	nonsynonymous_SNV	0.015	3933	-74.6111	1	pre	radiation	1	3.009e-05	.
007422	chr2	25239130	C	T	DNMT3A	R803K	nonsynonymous_SNV	0.017	3139	294.497	2	add_post	radiation	1	3.009e-05	.
007422	chr6	43355482	G	A	ZNF318	R618X	stopgain	0.00563515	10470	-74.6111	1	pre	radiation	NA	NA	.
007422	chr6	43355482	G	A	ZNF318	R618X	stopgain	0.008805	10507	294.497	2	add_post	radiation	NA	NA	.
007422	chr4	105272774	C	T	TET2	R1465X	stopgain	0.015	6818	-74.6111	1	pre	radiation	0.9999	0.0001203	.
007422	chr4	105272774	C	T	TET2	R1465X	stopgain	0.014	6671	294.497	2	add_post	radiation	0.9999	0.0001203	.
007422	chr4	186633755	C	T	FAT1	D1418N	nonsynonymous_SNV	0.011	8579	-74.6111	1	pre	radiation	NA	NA	.
007422	chr4	186633755	C	T	FAT1	D1418N	nonsynonymous_SNV	0.014	8503	294.497	2	add_post	radiation	NA	NA	.
007443	chr17	60663515	T	G	PPM1D	L594X	stopgain	0.00385071	6752	-25.2924	1	pre	chemorad	NA	NA	.
007443	chr17	60663515	T	G	PPM1D	L594X	stopgain	0.024	9294	392.378	2	3rdpost	chemorad	NA	NA	.
007450	chr2	25247666	C	T	DNMT3A	W313X	stopgain	0.00340791	6749	-76.5812	1	pre	chemorad	0.9999	5.481e-05	.
007450	chr2	25247666	C	T	DNMT3A	W313X	stopgain	0.00437063	6864	217.559	2	3rdpost	chemorad	0.9999	5.481e-05	.
007463	chr2	25240420	T	C	DNMT3A	Y735C	nonsynonymous_SNV	0.022	3908	-61.6493	1	pre	radiation	1	4.796e-05	4
007463	chr2	25240420	T	C	DNMT3A	Y735C	nonsynonymous_SNV	0.053	6063	202.378	2	post	radiation	1	4.796e-05	4
007463	chr22	28712016	C	T	CHEK2	G229S	nonsynonymous_SNV	0.00308166	4543	-61.6493	1	pre	radiation	NA	NA	.
007463	chr22	28712016	C	T	CHEK2	G229S	nonsynonymous_SNV	0.005986	7156	202.378	2	post	radiation	NA	NA	.
007463	chr11	108365360	G	C	ATM	R3008P	nonsynonymous_SNV	0.019	4059	-61.6493	1	pre	radiation	1	NA	.
007463	chr11	108365360	G	C	ATM	R3008P	nonsynonymous_SNV	0.046	6627	202.378	2	post	radiation	1	NA	.
007490	chr22	28712016	C	T	CHEK2	G229S	nonsynonymous_SNV	0.00670471	7010	-20.6646	1	pre	radiation	NA	NA	.
007490	chr22	28712016	C	T	CHEK2	G229S	nonsynonymous_SNV	0.012	3983	119.364	2	post	radiation	NA	NA	.
007495	chr17	7674950	A	T	TP53	L155H	nonsynonymous_SNV	0.00855	3759	-52.7396	1	pre	chemo	NA	NA	6
007495	chr17	7674950	A	T	TP53	L155H	nonsynonymous_SNV	0.02	8065	28.4229	2	add_post1	chemo	NA	NA	6
007495	chr17	7674950	A	T	TP53	L155H	nonsynonymous_SNV	0.057	3968	98.3417	3	post	chemo	NA	NA	6
007496	chr2	25244604	A	G	DNMT3A	S535P	nonsynonymous_SNV	0.016	5735	-48.4986	1	pre	chemo	NA	NA	.
007496	chr2	25244604	A	G	DNMT3A	S535P	nonsynonymous_SNV	0.022	7223	119.382	2	post	chemo	NA	NA	.
007496	chr2	25244604	A	G	DNMT3A	S535P	nonsynonymous_SNV	0.025	9147	161.439	3	add_post	chemo	NA	NA	.
007496	chr14	74763994	C	T	YLPM1	Q169X	stopgain	0.012	4298	-48.4986	1	pre	chemo	NA	NA	1
007496	chr14	74763994	C	T	YLPM1	Q169X	stopgain	0.031	4891	119.382	2	post	chemo	NA	NA	1
007496	chr14	74763994	C	T	YLPM1	Q169X	stopgain	0.029	4267	161.439	3	add_post	chemo	NA	NA	1
007496	chr14	74809575	C	T	YLPM1	R1573X	stopgain	0.003204	5669	-48.4986	1	pre	chemo	1	3.121e-05	.
007496	chr14	74809575	C	T	YLPM1	R1573X	stopgain	0.008911	6300	119.382	2	post	chemo	1	3.121e-05	.
007496	chr14	74809575	C	T	YLPM1	R1573X	stopgain	0.005385	7525	161.439	3	add_post	chemo	1	3.121e-05	.
007517	chr14	74797788	C	T	YLPM1	R831X	stopgain	0.005183	6352	0.379167	1	pre	hormone	NA	NA	.
007517	chr14	74797788	C	T	YLPM1	R831X	stopgain	0.004749	6900	224.426	2	post	hormone	NA	NA	.
007527	chr17	60663148	G	T	PPM1D	E472X	stopgain	0.027	8781	-56.4306	1	pre	hormone	NA	NA	1
007527	chr17	60663148	G	T	PPM1D	E472X	stopgain	0.025	7567	14.5014	2	add_during	hormone	NA	NA	1
007527	chr17	60663148	G	T	PPM1D	E472X	stopgain	0.028	4503	101.416	3	post	hormone	NA	NA	1
007527	chr17	60663148	G	T	PPM1D	E472X	stopgain	0.035	7730	314.468	4	add_post	hormone	NA	NA	1
007535	chr4	186602975	C	T	FAT1	E3806K	nonsynonymous_SNV	0.056	7318	-24.5014	1	pre	chemo	1	0	.
007535	chr4	186602975	C	T	FAT1	E3806K	nonsynonymous_SNV	0.035	9445	105.317	2	post	chemo	1	0	.
007543	chr2	25240417	C	T	DNMT3A	R736H	nonsynonymous_SNV	0.00877	5371	-53.441	1	pre	radiation	1	0	5
007543	chr2	25240417	C	T	DNMT3A	R736H	nonsynonymous_SNV	0.013	4797	242.404	2	post	radiation	1	0	5
007543	chr2	25240696	C	A	DNMT3A	G706V	nonsynonymous_SNV	0.00278109	7551	-53.441	1	pre	radiation	1	NA	.
007543	chr2	25240696	C	A	DNMT3A	G706V	nonsynonymous_SNV	0.005446	6759	242.404	2	post	radiation	1	NA	.
007543	chrX	40074891	G	A	BCOR	P152L	nonsynonymous_SNV	0.008553	6175	-53.441	1	pre	radiation	1	0	.
007543	chrX	40074891	G	A	BCOR	P152L	nonsynonymous_SNV	0.00427122	5619	242.404	2	post	radiation	1	0	.
007554	chr2	25236937	T	C	DNMT3A	K826R	nonsynonymous_SNV	0.009664	2999	-42.3646	1	pre	chemo	1	2.856e-05	1
007554	chr2	25236937	T	C	DNMT3A	K826R	nonsynonymous_SNV	0.00540694	3514	84.3167	2	post	chemo	1	2.856e-05	1
007554	chr2	25240420	T	C	DNMT3A	Y735C	nonsynonymous_SNV	0.007595	4616	-42.3646	1	pre	chemo	1	4.796e-05	4
007554	chr2	25240420	T	C	DNMT3A	Y735C	nonsynonymous_SNV	0.011	5627	84.3167	2	post	chemo	1	4.796e-05	4
