# Supplementary material for: Evolution of clonal hematopoiesis during cancer treatment and its impact on outcomes
Source: J Clin Invest. 2026 Jun 9;136(14):e204429. doi: 10.1172/JCI204429 (PMC13367969; doi:10.1172/JCI204429)
Supplement: Supplemental table 5 [file jci-136-204429-s239.xlsx]

## Sheet: Table S5
# Table S5. Statistics for evaluating CH mutation-specific fitness relative to wild-type
patient_id	gene	amino_acid_change	fitness_likelihood	fitness_likelihood_log10	Neff	Treatment	Time_since_diagnosis_days	patient_CHcount	VAFdir	increase_decrease_vaf	sample_temporal_order
000005	GNAS	R1017L	1.61366	0.207812	5947.79	hormone	168.02	3	-0.000396	-1	2
000005	STAG2	R1045Q	1.61366	0.207812	5947.79	hormone	168.02	3	-0.001	-1	2
000005	TERT	R698Q	328.367	2.51636	5947.79	hormone	168.02	3	-0.00181712	-1	2
000008	PPM1D	W427X	334.081	2.52385	1344.04	chemo	77.0681	1	0.004062	1	2
000033	DNMT3A	C586X	1.02021	0.00868763	29535.7	radiation	126.903	3	0.001	1	2
000033	JAK2	825_826del	1.19631	0.0778433	29535.7	radiation	126.903	3	-0.002	-1	2
000033	KMT2A	R503Q	1	0	29535.7	radiation	126.903	3	0	0	2
000043	DNMT3A	C562Y	1.37627	0.138703	25003.8	radiation	306.893	1	-0.001	-1	2
000075	DNMT3A	V657M	6.60296e+09	9.81974	676.066	chemo	132.796	2	0.00387239	1	2
000075	TET2	A1876V	2.60661	0.416076	676.066	chemo	132.796	2	-0.007	-1	2
000157	ATM	M1760V	2.03879e+29	29.3094	183.618	chemo	111.858	2	-0.00460284	-1	2
000157	BRCC3	V280D	6.10082e+23	23.7854	183.618	chemo	111.858	2	-0.0108965	-1	2
000214	SRCAP	Q1569X	4.70854e+14	14.6729	94.4003	chemo	190.033	2	0.00374329	1	2
000214	TP53	H154R	7.46979e+63	63.8733	94.4003	chemo	190.033	2	0.00579896	1	2
000256	SRCAP	H719R	1.54025e+17	17.1876	564.904	chemo	224.038	1	0.003097	1	2
000258	ASXL1	W796X	1.04428e+36	36.0188	309.285	chemo	122.136	1	-0.00593853	-1	2
000391	DNMT3A	R899L	11.1016	1.04538	495.576	chemo	62.0292	2	0.022	1	2
000391	DNMT3A	R899L	11.1016	1.04538	623.628	chemo	221.263	2	0.02	1	3
000391	DNMT3A	R899L	77.4969	1.88928	217.171	chemo	466.167	2	0.033	1	4
000391	TET2	S402X	2.61319	0.417171	495.576	chemo	62.0292	2	0.002	1	2
000391	TET2	S402X	1.34928	0.130103	623.628	chemo	221.263	2	0.001	1	3
000391	TET2	S402X	77.4969	1.88928	217.171	chemo	466.167	2	0.004	1	4
000501	YLPM1	Y1020X	1	0	2.58698e+06	radiation	171.916	1	5.80588e-05	1	2
000738	BRCC3	V70I	3258.53	3.51302	1578.63	hormone	164.015	4	-0.0025862	-1	2
000738	DNMT3A	L639F	3258.53	3.51302	1578.63	hormone	164.015	4	0.00327534	1	2
000738	KMT2D	C2249Y	1	0	1578.63	hormone	164.015	4	-0.000233256	-1	2
000738	SMC1A	C1093S	1	0	1578.63	hormone	164.015	4	0	0	2
001009	BCOR	N1425S	90.8924	1.95853	2765.16	radiation	173.835	2	0.00245282	1	2
001009	DNMT3A	R366H	2.61319	0.417171	2765.16	radiation	173.835	2	0.000734	1	2
001115	ASXL1	K1371X	7533.57	3.877	680.933	radiation	358.815	2	0.009	1	2
001115	SH2B3	W298X	2.61319	0.417171	680.933	radiation	358.815	2	0.000174	1	2
001142	ASXL1	Q858X	29.8258	1.47459	5806.72	radiation	418.969	2	0.001724	1	2
001142	DNMT3A	R771X	1.19631	0.0778433	5806.72	radiation	418.969	2	-0.002	-1	2
001740	BCOR	P153fs	29.2409	1.46599	716.117	hormone	265.073	1	0.01	1	2
002220	CHEK2	R180H	1.61366	0.207812	11389.8	hormone	331.092	1	-0.002	-1	2
002389	BCORL1	T345M	1	0	135888	chemo	129.021	2	-0.000132	-1	2
002389	DNMT3A	P904L	1	0	135888	chemo	129.021	2	0.000296	1	2
002414	SMC1A	R1027X	11.035	1.04277	397.433	hormone	180.993	1	-0.02	-1	2
002437	WT1	S58G	334.081	2.52385	2079.64	hormone	259.156	1	0.002736	1	2
002452	NF1	M576V	6.87836	0.837485	100.404	radiation	512.013	1	0.064	1	2
002482	YLPM1	V1836I	5.87165e+09	9.76876	1132.94	hormone	321.899	1	-0.00322746	-1	2
002917	YLPM1	R1573X	89.7632	1.9531	9596.21	chemo	69.0139	1	-0.000806318	-1	2
002917	YLPM1	R1573X	11.1016	1.04538	3152.95	chemo	134.99	1	0.00156977	1	3
002917	YLPM1	R1573X	3194.63	3.50442	2823.78	chemo	266.029	1	0.00166463	1	4
002917	YLPM1	R1573X	1	0	79779.8	chemo	379.972	1	0.000296	1	5
003306	DNMT3A	G413R	11.1016	1.04538	4141.62	radiation	460.012	1	0.00133438	1	2
003653	SH2B3	G220R	1.54025e+17	17.1876	386.237	chemo	132.951	1	0.00316534	1	2
003659	DNMT3A	L500fs	1.17262	0.0691556	8530.75	radiation	257.917	1	-0.003	-1	2
003717	TP53	C199Y	2.59847e+47	47.4147	88.3958	chemo	181.747	1	0.00841957	1	2
003749	DNMT3A	R366H	5.87165e+09	9.76876	3233.01	radiation	199.872	1	-0.000925854	-1	2
003769	DNMT3A	G302V	6.10205e+23	23.7855	152.48	chemo	141.722	1	0.00859505	1	2
003831	PPM1D	R552X	1.04449e+36	36.0189	93.5105	chemo	347.906	1	0.00981967	1	2
003886	ARID1B	Q574R	4.96568	0.695979	6157.06	chemo	201.067	3	0.003	1	2
003886	DNMT3A	S714C	2.60714	0.416164	6157.06	chemo	201.067	3	-0.000625252	-1	2
003886	TET2	Q976X	1	0	6157.06	chemo	201.067	3	-0.001	-1	2
003894	DNMT3A	S337P	2.61319	0.417171	9300.09	hormone	188.854	1	0.001222	1	2
003968	DNMT3A	Q846X	11.1016	1.04538	69.5615	chemo	142.24	2	0.00276062	1	2
003968	PPM1D	C478X	6.84943e+68	68.8357	69.5615	chemo	142.24	2	0.0134912	1	2
003971	JAK2	L609F	1.17364	0.0695335	37913.6	chemo	262.937	1	0.001	1	2
004060	DNMT3A	R882C	1455.33	3.16296	680.235	radiation	354.199	2	0.011	1	2
004060	DNMT3A	W409X	1.17285	0.0692431	680.235	radiation	354.199	2	-0.001	-1	2
004137	SRCAP	R996T	6.60429e+09	9.81983	950.529	hormone	411.905	1	0.00272159	1	2
004269	DNMT3A	A410D	3.03744e+06	6.48251	644.963	chemo	159.788	2	0.006007	1	2
004269	GNAS	R844C	3194.63	3.50442	644.963	chemo	159.788	2	0.00245699	1	2
004345	DNMT3A	Y528X	2.61266	0.417083	1338.35	chemo	109.882	2	0.00123016	1	2
004345	ZNF318	A1519V	28.9845	1.46217	1338.35	chemo	109.882	2	-0.008	-1	2
004372	FAT1	R4483Q	1.61366	0.207812	9954.63	hormone	171.865	1	-0.002	-1	2
004504	PTPN11	V432M	2.61319	0.417171	2709.79	radiation	202.895	2	0.000707891	1	2
004504	TET2	R1400fs	2.61319	0.417171	2709.79	radiation	202.895	2	0.007	1	2
004556	ETNK1	T265A	6.10082e+23	23.7854	886.782	radiation	361.142	3	-0.00362417	-1	2
004556	KDM6A	V91G	2.60661	0.416076	886.782	radiation	361.142	3	-0.00138644	-1	2
004556	NF1	A1544T	90.8741	1.95844	886.782	radiation	361.142	3	0.001939	1	2
004600	DNMT3A	S337X	4.19417e+08	8.62265	504.616	radiation	382.908	2	0.007441	1	2
004600	SH2B3	R308X	4.96568	0.695979	504.616	radiation	382.908	2	0.000932062	1	2
004726	DNMT3A	Y735H	4.96568	0.695979	2544.45	chemo	139.997	1	0.002802	1	2
004766	DNMT3A	P799fs	4.94602	0.694256	4568.78	radiation	174.956	3	-0.004	-1	2
004766	IKZF1	R433H	1.1734	0.069446	4568.78	radiation	174.956	3	0.002	1	2
004766	YLPM1	Q690X	1.1734	0.069446	4568.78	radiation	174.956	3	0.001	1	2
004941	DNMT3A	I407S	1	0	136713	radiation	285.885	1	0.000364	1	2
004956	DNMT3A	F755S	4.70854e+14	14.6729	678.473	chemo	125.676	1	0.00339721	1	2
004994	DNMT3A	R771X	1	0	35698.6	radiation	312.926	2	0.000784314	1	2
004994	NF1	A523fs	1	0	35698.6	radiation	312.926	2	0	0	2
005075	DNMT3A	R379P	4.96568	0.695979	2604.9	radiation	252.037	1	0.004	1	2
005075	DNMT3A	R379P	90.8924	1.95853	886.616	radiation	442.863	1	0.007	1	3
005115	ZNF318	M926V	29.2409	1.46599	2407.98	chemo	112.108	1	0.003	1	2
005136	SETBP1	K675E	1.04449e+36	36.0189	343.873	chemo	360.129	1	0.00298193	1	2
005154	DNMT3A	S714C	2.61319	0.417171	7703.85	chemo	169.699	1	0.002	1	2
005159	DNMT3A	R771X	90.8924	1.95853	3720.27	radiation	251.126	1	0.0018413	1	2
005200	TP53	L155P	2.60661	0.416076	4892.43	radiation	150.949	1	-0.00157785	-1	2
005207	DNMT3A	F731C	2.61319	0.417171	7981.35	radiation	147.933	1	0.001266	1	2
005207	DNMT3A	F731C	334.081	2.52385	1194.7	radiation	336.946	1	0.003432	1	3
005292	DNMT3A	V850A	4.96568	0.695979	333.249	radiation	169.983	1	0.026	1	2
005389	SMC3	R1003H	44672.5	4.65004	1047.8	radiation	342.994	1	-0.004233	-1	2
005466	DNMT3A	P624S	1	0	57293.9	radiation	245.658	1	0.000543	1	2
005535	ASXL1	C594fs	2.60661	0.416076	1730.15	hormone	152.001	2	-0.01	-1	2
005535	SETBP1	T600M	11.0993	1.0453	1730.15	hormone	152.001	2	0.001634	1	2
005620	DNMT3A	W330X	2.61319	0.417171	1038.84	radiation	298.032	1	0.013	1	2
005705	DNMT3A	F350C	1.61613	0.208477	9464.69	radiation	202.811	1	0.00129941	1	2
007193	GNB1	K57E	3.52454	0.547102	27.9635	chemo	302.112	2	0.008	1	2
007193	KRAS	A146V	1.76375e+112	112.246	27.9635	chemo	302.112	2	0.0157783	1	2
007257	FAT1	P2173L	2.61319	0.417171	7218.55	chemo	76.8444	1	0.002	1	2
007257	FAT1	P2173L	2.61319	0.417171	7218.55	chemo	194.988	1	0.002	1	3
007257	FAT1	P2173L	29.2409	1.46599	1880.46	chemo	390.933	1	0.004	1	4
007290	BCORL1	M965I	1.12252e+55	55.0502	106.467	chemo	181.043	2	0.0102879	1	2
007290	BCORL1	M965I	4.09203e+29	29.6119	356.352	chemo	265.113	2	0.00431494	1	3
007290	DNMT3A	W305X	334.081	2.52385	106.467	chemo	181.043	2	0.004439	1	2
007290	DNMT3A	W305X	334.081	2.52385	356.352	chemo	265.113	2	0.004439	1	3
007296	DNMT3A	W698X	4.09203e+29	29.6119	90.3295	chemorad	531.992	1	0.0128065	1	2
007346	ASXL1	N986S	29.2409	1.46599	2420.28	hormone	251.244	1	0.002442	1	2
007365	DNMT3A	R736C	11.035	1.04277	240.073	chemorad	392.069	4	-0.009	-1	2
007365	SAMD9L	R223X	9.15367e+26	26.9616	240.073	chemorad	392.069	4	-0.011187	-1	2
007365	SRCAP	R2061X	3.0271e+12	12.481	240.073	chemorad	392.069	4	0.00769087	1	2
007365	SRCAP	I236T	11.035	1.04277	240.073	chemorad	392.069	4	-0.000187964	-1	2
007373	DNMT3A	L344Q	342941	5.53522	313.537	chemorad	233.767	1	0.011	1	2
007375	DNMT3A	R882C	1.17262	0.0691556	1608.94	hormone	252.828	2	-0.02	-1	2
007375	NOTCH1	Q1694R	1.61366	0.207812	1608.94	hormone	252.828	2	-0.001	-1	2
007406	DNMT3A	Y735S	5.57695e+11	11.7464	255.525	chemo	172.77	2	0.009127	1	2
007406	DNMT3A	Q534X	2.61319	0.417171	255.525	chemo	172.77	2	0.021	1	2
007411	ANKRD26	R1265H	3.03744e+06	6.48251	1033.33	chemorad	295.951	1	0.00288795	1	2
007422	DNMT3A	R882H	2.61319	0.417171	2058.94	radiation	369.108	5	0.00118661	1	2
007422	DNMT3A	R803K	2.61319	0.417171	2058.94	radiation	369.108	5	0.002	1	2
007422	FAT1	D1418N	17.5831	1.2451	2058.94	radiation	369.108	5	0.003	1	2
007422	TET2	R1465X	1.17285	0.0692431	2058.94	radiation	369.108	5	-0.001	-1	2
007422	ZNF318	R618X	7533.57	3.877	2058.94	radiation	369.108	5	0.00316985	1	2
007443	PPM1D	L594X	1.12252e+55	55.0502	41.7171	chemorad	417.671	1	0.0201493	1	2
007450	DNMT3A	W313X	11.1016	1.04538	7987.74	chemorad	294.14	1	0.000962717	1	2
007463	ATM	R3008P	2814895196740205	15.4495	61.869	radiation	264.028	3	0.027	1	2
007463	CHEK2	G229S	6423.29	3.80776	61.869	radiation	264.028	3	0.00290434	1	2
007463	DNMT3A	Y735C	2814895196740205	15.4495	61.869	radiation	264.028	3	0.031	1	2
007490	CHEK2	G229S	3.03744e+06	6.48251	586.852	radiation	140.028	1	0.00529529	1	2
007495	TP53	L155H	3.02771e+12	12.4811	178.177	chemo	81.1625	1	0.01145	1	2
007495	TP53	L155H	1.68004e+59	59.2253	16.4232	chemo	151.081	1	0.04845	1	3
007496	DNMT3A	S535P	90.8924	1.95853	130.486	chemo	167.881	3	0.006	1	2
007496	DNMT3A	S535P	7533.57	3.877	169.846	chemo	209.938	3	0.009	1	3
007496	YLPM1	Q169X	9.1655e+18	18.9622	130.486	chemo	167.881	3	0.019	1	2
007496	YLPM1	R1573X	8.93662e+13	13.9512	130.486	chemo	167.881	3	0.005707	1	2
007496	YLPM1	Q169X	3301454475017880	15.5187	169.846	chemo	209.938	3	0.017	1	3
007496	YLPM1	R1573X	3194.63	3.50442	169.846	chemo	209.938	3	0.002181	1	3
007517	YLPM1	R831X	4.94602	0.694256	53206.4	hormone	224.047	1	-0.000434	-1	2
007527	PPM1D	E472X	1.17262	0.0691556	12815.9	hormone	70.9319	1	-0.002	-1	2
007527	PPM1D	E472X	1.0002	8.74555e-05	53168.6	hormone	157.847	1	0.001	1	3
007527	PPM1D	E472X	29.2409	1.46599	896.161	hormone	370.899	1	0.008	1	4
007535	FAT1	E3806K	44672.5	4.65004	209.129	chemo	129.818	1	-0.021	-1	2
007543	BCOR	P152L	2.99814e+07	7.47685	624.73	radiation	295.845	3	-0.00428178	-1	2
007543	DNMT3A	G706V	6.60429e+09	9.81983	624.73	radiation	295.845	3	0.00266491	1	2
007543	DNMT3A	R736H	1455.33	3.16296	624.73	radiation	295.845	3	0.00423	1	2
007554	DNMT3A	K826R	326045	5.51328	839.423	chemo	126.681	2	-0.00425706	-1	2
007554	DNMT3A	Y735C	90.8741	1.95844	839.423	chemo	126.681	2	0.003405	1	2
