# Supplementary material for: Evolution of clonal hematopoiesis during cancer treatment and its impact on outcomes
Source: J Clin Invest. 2026 Jun 9;136(14):e204429. doi: 10.1172/JCI204429 (PMC13367969; doi:10.1172/JCI204429)
Supplement: Supplemental table 6 [file jci-136-204429-s240.xlsx]

## Sheet: TableS6-1 OS-All
# Table S6. Results for OS survival analyses using multivariate Cox regression models
Characteristic	Univariable - each variable HR is non adjusted			Multivariable - each HR adjusted for variables in table
	N (Event N)	HR (95% CI)	p-value	N (Event N)	HR (95% CI)	p-value
age_at_sample	171 (27)	1.01 (0.97, 1.05)	0.7	159 (26)	1.03 (0.99, 1.08)	0.2
tnm_stage_cat
Early stage	150 (15)	Reference		139 (15)	Reference
Late stage	20 (11)	9.20 (4.15, 20.4)	<0.001	20 (11)	12.2 (4.76, 31.5)	<0.001
er
neg	30 (9)	Reference		30 (9)	Reference
pos	141 (18)	0.35 (0.16, 0.79)	0.011	129 (17)	0.19 (0.06, 0.64)	0.007
pr
neg	41 (12)	Reference		40 (12)	Reference
pos	130 (15)	0.33 (0.16, 0.71)	0.005	119 (14)	0.89 (0.32, 2.51)	0.8
her2
neg	141 (20)	Reference		140 (19)	Reference
pos	19 (7)	2.90 (1.22, 6.87)	0.016	19 (7)	1.59 (0.61, 4.12)	0.3
status_CH
noCH	77 (11)	Reference		74 (11)	Reference
CH	94 (16)	1.11 (0.51, 2.38)	0.8	85 (15)	0.87 (0.36, 2.14)	0.8
Abbreviations: CI = Confidence Interval, HR = Hazard Ratio

## Sheet: TableS6-2 PFS-All
# Table S6. Results for PFS survival analyses using multivariate Cox regression models
Characteristic	Univariable - each variable HR is non adjusted			Multivariable - each HR adjusted for variables in table
	N (Event N)	HR (95% CI)	p-value	N (Event N)	HR (95% CI)	p-value
age_at_sample	171 (40)	1.00 (0.97, 1.03)	0.8	159 (39)	1.02 (0.99, 1.06)	0.15
tnm_stage_cat
Early stage	150 (26)	Reference		139 (26)	Reference
Late stage	20 (13)	7.78 (3.93, 15.4)	<0.001	20 (13)	8.17 (3.84, 17.4)	<0.001
er
neg	30 (10)	Reference		30 (10)	Reference
pos	141 (30)	0.57 (0.28, 1.17)	0.13	129 (29)	0.41 (0.13, 1.28)	0.13
pr
neg	41 (14)	Reference		40 (14)	Reference
pos	130 (26)	0.51 (0.27, 0.98)	0.045	119 (25)	1.26 (0.47, 3.41)	0.6
her2
neg	141 (33)	Reference		140 (32)	Reference
pos	19 (7)	1.92 (0.85, 4.35)	0.12	19 (7)	1.55 (0.63, 3.79)	0.3
status_CH
noCH	77 (18)	Reference		74 (18)	Reference
CH	94 (22)	0.93 (0.50, 1.73)	0.8	85 (21)	0.88 (0.43, 1.77)	0.7
Abbreviations: CI = Confidence Interval, HR = Hazard Ratio

## Sheet: TableS6-3 RFS-All
# Table S6. Results for RFS survival analyses using multivariate Cox regression models
Characteristic	Univariable - each variable HR is non adjusted			Multivariable - each HR adjusted for variables in table
	N (Event N)	HR (95% CI)	p-value	N (Event N)	HR (95% CI)	p-value
age_at_sample	171 (31)	0.97 (0.94, 1.00)	0.089	159 (31)	1.01 (0.97, 1.04)	0.7
tnm_stage_cat
Early stage	150 (18)	Reference		139 (18)	Reference
Late stage	20 (13)	10.1 (4.87, 20.8)	<0.001	20 (13)	9.89 (4.40, 22.2)	<0.001
er
neg	30 (9)	Reference		30 (9)	Reference
pos	141 (22)	0.46 (0.21, 1.00)	0.049	129 (22)	0.39 (0.12, 1.30)	0.13
pr
neg	41 (12)	Reference		40 (12)	Reference
pos	130 (19)	0.44 (0.21, 0.91)	0.027	119 (19)	1.29 (0.45, 3.68)	0.6
her2
neg	141 (26)	Reference		140 (26)	Reference
pos	19 (5)	1.71 (0.66, 4.45)	0.3	19 (5)	1.17 (0.42, 3.24)	0.8
status_CH
noCH	77 (16)	Reference		74 (16)	Reference
CH	94 (15)	0.72 (0.36, 1.46)	0.4	85 (15)	0.86 (0.38, 1.96)	0.7
Abbreviations: CI = Confidence Interval, HR = Hazard Ratio

## Sheet: TableS6-4 OS-CH
# Table S6. Results for OS survival analyses using multivariate Cox regression models
Characteristic	Univariable - each variable HR is non adjusted			Multivariable - each HR adjusted for variables in table
	N (Event N)	HR (95% CI)	p-value	N (Event N)	HR (95% CI)	p-value
age_at_sample	91 (15)	1.06 (1.00, 1.13)	0.061	83 (14)	1.12 (1.01, 1.25)	0.032
tnm_stage_cat
Early stage	81 (10)	Reference		74 (10)	Reference
Late stage	9 (4)	6.49 (1.95, 21.6)	0.002	9 (4)	4.87 (1.29, 18.4)	0.019
er
neg	17 (4)	Reference		17 (4)	Reference
pos	74 (11)	0.52 (0.17, 1.64)	0.3	66 (10)	0.32 (0.05, 1.89)	0.2
pr
neg	24 (7)	Reference		24 (7)	Reference
pos	67 (8)	0.32 (0.12, 0.89)	0.029	59 (7)	1.17 (0.26, 5.28)	0.8
her2
neg	74 (11)	Reference		73 (10)	Reference
pos	10 (4)	2.65 (0.84, 8.35)	0.1	10 (4)	1.67 (0.46, 5.98)	0.4
cond
Neg/Not impacted	63 (5)	Reference		55 (4)	Reference
Pos	28 (10)	5.63 (1.91, 16.6)	0.002	28 (10)	6.57 (1.66, 25.9)	0.007
Abbreviations: CI = Confidence Interval, HR = Hazard Ratio

## Sheet: TablseS6-5 PFS-CH
# Table S6. Results for PFS survival analyses using multivariate Cox regression models
Characteristic	Univariable - each variable HR is non adjusted			Multivariable - each HR adjusted for variables in table
	N (Event N)	HR (95% CI)	p-value	N (Event N)	HR (95% CI)	p-value
age_at_sample	91 (20)	1.06 (1.01, 1.12)	0.028	83 (19)	1.10 (1.02, 1.18)	0.018
tnm_stage_cat
Early stage	81 (14)	Reference		74 (14)	Reference
Late stage	9 (5)	6.55 (2.30, 18.7)	<0.001	9 (5)	5.97 (1.81, 19.7)	0.003
er
neg	17 (4)	Reference		17 (4)	Reference
pos	74 (16)	0.78 (0.26, 2.33)	0.7	66 (15)	0.48 (0.09, 2.48)	0.4
pr
neg	24 (8)	Reference		24 (8)	Reference
pos	67 (12)	0.43 (0.17, 1.05)	0.063	59 (11)	1.27 (0.31, 5.18)	0.7
her2
neg	74 (16)	Reference		73 (15)	Reference
pos	10 (4)	1.98 (0.66, 5.94)	0.2	10 (4)	1.97 (0.53, 7.30)	0.3
cond
Neg/Not impacted	63 (9)	Reference		55 (8)	Reference
Pos	28 (11)	3.32 (1.37, 8.04)	0.008	28 (11)	2.86 (1.01, 8.12)	0.049
Abbreviations: CI = Confidence Interval, HR = Hazard Ratio

## Sheet: TablseS6-6 RFS-CH
# Table S6. Results for RFS survival analyses using multivariate Cox regression models
Characteristic	Univariable - each variable HR is non adjusted			Multivariable - each HR adjusted for variables in table
	N (Event N)	HR (95% CI)	p-value	N (Event N)	HR (95% CI)	p-value
age_at_sample	91 (13)	1.07 (1.00, 1.14)	0.067	83 (13)	1.09 (1.0, 1.20)	0.064
tnm_stage_cat
Early stage	81 (8)	Reference		74 (8)	Reference
Late stage	9 (5)	9.10 (2.94, 28.2)	<0.001	9 (5)	8.34 (2.23, 31.1)	0.002
er
neg	17 (3)	Reference		17 (3)	Reference
pos	74 (10)	0.66 (0.18, 2.40)	0.5	66 (10)	0.38 (0.06, 2.61)	0.3
pr
neg	24 (6)	Reference		24 (6)	Reference
pos	67 (7)	0.35 (0.12, 1.04)	0.059	59 (7)	0.96 (0.19, 4.77)	>0.9
her2
neg	74 (11)	Reference		73 (11)	Reference
pos	10 (2)	1.53 (0.34, 6.92)	0.6	10 (2)	1.44 (0.27, 7.60)	0.7
cond
Neg/Not impacted	63 (6)	Reference		55 (6)	Reference
Pos	28 (7)	3.02 (1.01, 9.00)	0.047	28 (7)	1.88 (0.51, 6.86)	0.3
Abbreviations: CI = Confidence Interval, HR = Hazard Ratio

## Sheet: TableS6-7 OS-All-Dose
# Table S6. Results for OS survival analyses using multivariate Cox regression models; considering dose as variable as well
Characteristic	Univariable - each variable HR is non adjusted			Multivariable - each HR adjusted for variables in table
	N (Event N)	HR (95% CI)	p-value	N (Event N)	HR (95% CI)	p-value
age_at_sample	171 (27)	1.01 (0.97, 1.05)	0.69	36 (6)	1.14 (0.95, 1.37)	0.2
tnm_stage_cat
Early stage	150 (15)	Reference		31 (4)	Reference
Late stage	20 (11)	9.20 (4.15, 20.4)	<0.001	5 (2)	22.7 (1.10, 471)	0.043
er
neg	30 (9)	Reference		16 (3)	Reference
pos	141 (18)	0.35 (0.16, 0.79)	0.011	20 (3)	0.04 (0.00, 1.41)	0.077
pr
neg	41 (12)	Reference		20 (4)	Reference
pos	130 (15)	0.33 (0.16, 0.71)	0.005	16 (2)	8.46 (0.37, 192)	0.2
her2
neg	141 (20)	Reference		29 (4)	Reference
pos	19 (7)	2.90 (1.22, 6.87)	0.016	7 (2)	1.15 (0.13, 10.4)	>0.9
cond
Neg/Not impacted	63 (5)	Reference		16 (0)	Reference
Pos	28 (10)	5.63 (1.91, 16.6)	0.002	20 (6)	2,743,530,542 (0.00, Inf)	>0.9
tertile_patient_pre_firstseqsample
Low	30 (6)	Reference		18 (3)	Reference
Medium	31 (5)	0.84 (0.25, 2.75)	0.77	14 (3)	2.18 (0.32, 15.1)	0.4
High	14 (3)	1.03 (0.26, 4.15)	0.96	4 (0)	0.00 (0.00, Inf)	>0.9
Abbreviations: CI = Confidence Interval, HR = Hazard Ratio

## Sheet: TableS6-8 OS-Landmark12months
# Table S6. Results for OS survival analyses using multivariate Cox regression models; Landmark analysis - 12 months
Characteristic	Univariable - each variable HR is non adjusted			Multivariable - each HR adjusted for variables in table
	N (Event N)	HR (95% CI)	p-value	N (Event N)	HR (95% CI)	p-value
age_at_sample	80 (11)	1.13 (1.04, 1.22)	0.003	80 (11)	1.19 (1.04, 1.36)	0.01
tnm_stage_cat
Early stage	72 (8)	Reference		72 (8)	Reference
Late stage	8 (3)	6.21 (1.56, 24.7)	0.01	8 (3)	4.69 (1.03, 21.4)	0.046
er
neg	14 (1)	Reference		14 (1)	Reference
pos	66 (10)	2.07 (0.26, 16.2)	0.5	66 (10)	0.94 (0.07, 12.7)	>0.9
pr
neg	21 (4)	Reference		21 (4)	Reference
pos	59 (7)	0.54 (0.16, 1.85)	0.3	59 (7)	1.00 (0.19, 5.15)	>0.9
her2
neg	71 (8)	Reference		71 (8)	Reference
pos	9 (3)	2.69 (0.71, 10.2)	0.14	9 (3)	1.19 (0.23, 6.17)	0.8
cond_os12months
Neg/Not impacted	55 (4)	Reference		55 (4)	Reference
Pos	25 (7)	4.35 (1.27, 15.0)	0.019	25 (7)	7.77 (1.67, 36.1)	0.009
Abbreviations: CI = Confidence Interval, HR = Hazard Ratio

## Sheet: TableS6-9 PFS-Landmark12months
# Table S6. Results for PFS survival analyses using multivariate Cox regression models; Landmark analysis - 12 months
Characteristic	Univariable - each variable HR is non adjusted			Multivariable - each HR adjusted for variables in table
	N (Event N)	HR (95% CI)	p-value	N (Event N)	HR (95% CI)	p-value
age_at_sample	79 (15)	1.09 (1.03, 1.17)	0.006	79 (15)	1.11 (1.02, 1.21)	0.017
tnm_stage_cat
Early stage	72 (12)	Reference		72 (12)	Reference
Late stage	7 (3)	4.69 (1.29, 17.0)	0.019	7 (3)	2.58 (0.46, 14.4)	0.3
er
neg	14 (1)	Reference		14 (1)	Reference
pos	65 (14)	2.95 (0.39, 22.5)	0.3	65 (14)	3.92 (0.27, 57.2)	0.3
pr
neg	21 (5)	Reference		21 (5)	Reference
pos	58 (10)	0.62 (0.21, 1.82)	0.4	58 (10)	0.45 (0.07, 3.03)	0.4
her2
neg	71 (13)	Reference		71 (13)	Reference
pos	8 (2)	1.20 (0.27, 5.31)	0.8	8 (2)	0.51 (0.06, 4.64)	0.6
cond_pfs12months
Neg/Not impacted	54 (7)	Reference		54 (7)	Reference
Pos	25 (8)	2.73 (0.99, 7.56)	0.053	25 (8)	2.89 (0.90, 9.23)	0.074
Abbreviations: CI = Confidence Interval, HR = Hazard Ratio

## Sheet: Tabl S6-10 OS-Landmark18months
# Table S6. Results for OS survival analyses using multivariate Cox regression models; Landmark analysis - 18 months
Characteristic	Univariable - each variable HR is non adjusted			Multivariable - each HR adjusted for variables in table
	N (Event N)	HR (95% CI)	p-value	N (Event N)	HR (95% CI)	p-value
age_at_sample	79 (11)	1.08 (1.01, 1.16)	0.034	79 (11)	1.12 (1.00, 1.27)	0.057
tnm_stage_cat
Early stage	71 (8)	Reference		71 (8)	Reference
Late stage	8 (3)	6.42 (1.62, 25.4)	0.008	8 (3)	5.03 (1.06, 23.8)	0.042
er
neg	14 (2)	Reference		14 (2)	Reference
pos	65 (9)	0.96 (0.21, 4.43)	>0.9	65 (9)	0.73 (0.08, 6.27)	0.8
pr
neg	21 (5)	Reference		21 (5)	Reference
pos	58 (6)	0.37 (0.11, 1.22)	0.1	58 (6)	0.92 (0.18, 4.85)	>0.9
her2
neg	70 (8)	Reference		70 (8)	Reference
pos	9 (3)	2.68 (0.71, 10.1)	0.15	9 (3)	1.39 (0.29, 6.72)	0.7
cond_os18months
Neg/Not impacted	53 (3)	Reference		53 (3)	Reference
Pos	26 (8)	6.64 (1.75, 25.2)	0.005	26 (8)	8.19 (1.73, 38.8)	0.008
Abbreviations: CI = Confidence Interval, HR = Hazard Ratio

[truncated: 3 more sheets: TableS6-11 PFS-Landmark12month, TableS6-12 OS-TimeDependent, TableS6-13 PFS-TimeDependent]
