# Supplementary material for: Evolution of clonal hematopoiesis during cancer treatment and its impact on outcomes
Source: J Clin Invest. 2026 Jun 9;136(14):e204429. doi: 10.1172/JCI204429 (PMC13367969; doi:10.1172/JCI204429)
Supplement: Supporting data values [file jci-136-204429-s241.xlsx]

## Sheet: Figure1A
ids	AF_preTreatment
000005	0.006572
000005	0.008079
000005	0.012
000008	0.009938
000033	0.033
000033	0.037
000033	0.041
000043	0.013
000061	0.00398109
000061	0.005439
000061	0.009037
000061	0.015
000075	0.00313261
000075	0.057
000157	0.006147
000157	0.015
000214	0.000230044
000214	0.00253271
000256	0.001855
000258	0.007885
000391	0.012
000391	0.088
000501	0.00436
000738	0.00447
000738	0.00511566
000738	0.005721
000738	0.01
001009	0.00525118
001009	0.006982
001115	0.005946
001115	0.016
001142	0.006942
001142	0.034
001740	0.034
002129	0.000123824
002129	0.000572213
002129	0.00184672
002129	0.009216
002220	0.024
002389	0.004265
002389	0.008906
002414	0.094
002437	0.006984
002452	0.269
002482	0.007117
002562	0.0034156
002562	0.007954
002562	0.058
002917	0.00341
003306	0.00328162
003595	0.004673
003595	0.154
003653	0.00112066
003659	0.041
003717	0.00126843
003749	0.001734
003769	0.00340495
003831	0.00218033
003886	0.00709425
003886	0.015
003886	0.037
003894	0.006597
003920	0.01
003920	0.019
003920	0.021
003920	0.303
003920	0.33
003968	0.0015088
003968	0.00723938
003971	0.019
004060	0.02
004060	0.025
004098	0.008689
004098	0.012
004137	0.00273141
004266	0.00316894
004266	0.004361
004266	0.005097
004266	0.005906
004269	0.00594501
004269	0.007993
004345	0.00526184
004345	0.036
004372	0.021
004504	0.00542611
004504	0.049
004556	0.005113
004556	0.00544
004556	0.006772
004600	0.00411794
004600	0.007559
004632	0.016
004655	0.00520833
004655	0.006126
004726	0.009198
004738	0.002979
004738	0.008553
004766	0.017
004766	0.025
004766	0.028
004941	0.00902
004956	0.00294479
004994	0.00712069
004994	0.055
005075	0.02
005115	0.01
005136	0.000795071
005154	0.015
005159	0.0057617
005200	0.006677
005207	0.006029
005292	0.121
005389	0.011
005466	0.00834
005535	0.007451
005535	0.079
005620	0.093
005705	0.00763359
005864	0.136
007193	0.000221729
007193	0.046
007257	0.014
007290	0.00171206
007290	0.009561
007296	0.00419355
007346	0.006499
007353	0.000486381
007365	0.004176
007365	0.00530913
007365	0.016
007365	0.045
007373	0.016
007375	0.012
007375	0.386
007406	0.007873
007406	0.155
007411	0.00346363
007422	0.00537939
007422	0.00563515
007422	0.011
007422	0.015
007422	0.015
007443	0.00385071
007450	0.00340791
007463	0.00308166
007463	0.019
007463	0.022
007490	0.00670471
007495	0.00855
007496	0.003204
007496	0.012
007496	0.016
007517	0.005183
007527	0.027
007535	0.056
007543	0.00278109
007543	0.008553
007543	0.00877
007554	0.007595
007554	0.009664

## Sheet: Figure1BCD
ids	mutCount	ageAtfirstTreat	treatment
000005	3	55.7	hormone
000008	1	48.7	chemo
000033	3	72.9	radiation
000040	0	68.2	chemo
000043	1	69.4	radiation
000059	0	48.9	chemo
000061	4	68	radiation
000075	2	63.9	chemo
000079	0	54.1	chemo
000100	0	32.2	chemo
000145	0	58.4	hormone
000155	0	55.4	chemo
000157	2	74.4	chemo
000188	0	24.8	chemo
000199	0	47.1	chemo
000203	0	40.6	chemo
000214	2	52.1	chemo
000223	0	47.3	chemo
000256	1	65.6	chemo
000258	1	58.2	chemo
000264	0	50.7	chemo
000305	0	65.4	chemo
000320	0	46.6	chemo
000391	2	56.5	chemo
000452	0	40.7	chemo
000459	0	77.3	radiation
000479	0	41.9	chemorad
000501	1	78.3	radiation
000738	4	56.9	hormone
000852	0	50.3	chemo
000878	0	50	radiation
001009	2	72.4	radiation
001115	2	80.7	radiation
001142	2	55.3	radiation
001487	0	57	chemo
001740	1	52.9	hormone
001931	0	49.6	radiation
002129	4	38.1	chemorad
002163	0	59.9	radiation
002201	0	53	radiation
002204	0	57	radiation
002220	1	69.4	hormone
002363	0	62.2	radiation
002364	0	59.5	radiation
002389	2	65	chemo
002414	1	52.2	hormone
002430	0	57.9	hormone
002437	1	63.2	hormone
002452	1	50.7	radiation
002482	1	42.7	hormone
002562	3	68.1	chemo
002917	1	56.1	chemo
003265	0	42.3	chemo
003306	1	62.7	radiation
003343	0	48.4	chemo
003498	0	50.4	hormone
003517	0	53.6	hormone
003547	0	38.9	chemo
003553	0	50.7	chemo
003595	2	77.3	radiation
003611	0	40.8	radiation
003653	1	59.8	chemo
003659	1	53.2	radiation
003669	0	46.5	chemo
003717	1	63.2	chemo
003719	0	59	hormone
003749	1	75.1	radiation
003769	1	53.8	chemo
003831	1	66.2	chemo
003886	3	62.7	chemo
003894	1	54	hormone
003920	5	72.6	radiation
003958	0	60.6	chemo
003968	2	48	chemo
003971	1	31.9	chemo
004060	2	49	radiation
004095	0	58.6	chemo
004096	0	50.7	hormone
004098	2	55.1	chemo
004137	1	59.5	hormone
004149	0	46.9	chemo
004191	0	59.4	radiation
004230	0	48.8	chemo
004255	0	62.4	radiation
004266	4	68	hormone
004269	2	60.2	chemo
004280	0	44.6	chemo
004345	2	45.9	chemo
004372	1	52.6	hormone
004455	0	34.1	chemo
004466	0	64.1	chemo
004476	0	56.2	hormone
004504	2	76	radiation
004556	3	66.5	radiation
004600	2	69.7	radiation
004632	1	67.5	hormone
004655	2	60.9	hormone
004726	1	67.2	chemo
004738	2	70.5	hormone
004740	0	68.1	radiation
004766	3	55	radiation
004921	0	70.5	radiation
004941	1	67.8	radiation
004956	1	58	chemo
004994	2	54	radiation
005004	0	48.3	hormone
005009	0	51.6	chemo
005071	0	43.8	hormone
005075	1	66.2	radiation
005086	0	72.8	radiation
005097	0	66.8	radiation
005115	1	55	chemo
005126	0	26	chemorad
005134	0	53.4	hormone
005136	1	58.2	chemo
005151	0	51.1	chemo
005154	1	51.9	chemo
005159	1	63.8	radiation
005199	0	40.1	radiation
005200	1	63.8	radiation
005207	1	66.2	radiation
005292	1	59.2	radiation
005300	0	51.6	hormone
005330	0	56.2	radiation
005362	0	36.9	chemo
005385	0	67.5	radiation
005389	1	66	radiation
005466	1	61.9	radiation
005535	2	66.3	hormone
005587	0	43.6	hormone
005620	1	67.4	radiation
005640	0	58	radiation
005705	1	70	radiation
005713	0	62.6	radiation
005846	0	51.2	hormone
005864	1	64.5	hormone
005928	0	71.8	chemo
005969	0	79.3	chemorad
007182	0	48.8	hormone
007193	2	66	chemo
007244	0	61.3	chemo
007257	1	57.8	chemo
007290	2	57.3	chemo
007296	1	50.4	chemorad
007346	1	70.8	hormone
007353	1	59.2	chemorad
007365	4	63	chemorad
007373	1	63.8	chemorad
007375	2	62.8	hormone
007388	0	62.4	chemo
007393	0	52	chemorad
007399	0	51.9	chemo
007406	2	55	chemo
007411	1	48.8	chemorad
007418	0	56.2	hormone
007422	5	64.8	radiation
007426	0	32.5	chemo
007442	0	51.7	radiation
007443	1	45	chemorad
007450	1	59.5	chemorad
007461	0	60	chemo
007463	3	59.3	radiation
007490	1	68.7	radiation
007495	1	62.8	chemo
007496	3	70.8	chemo
007508	0	65.7	radiation
007517	1	71.8	hormone
007527	1	50.2	hormone
007535	1	54.9	chemo
007543	3	71.6	radiation
007554	2	57.5	chemo

## Sheet: Figure2A
ids	gene	effect
000005	TERT	nonsynonymous_SNV
000005	TERT	nonsynonymous_SNV
000005	GNAS	nonsynonymous_SNV
000005	GNAS	nonsynonymous_SNV
000005	STAG2	nonsynonymous_SNV
000005	STAG2	nonsynonymous_SNV
000008	PPM1D	stopgain
000008	PPM1D	stopgain
000033	JAK2	nonframeshift_deletion
000033	JAK2	nonframeshift_deletion
000033	DNMT3A	stopgain
000033	DNMT3A	stopgain
000033	KMT2A	nonsynonymous_SNV
000033	KMT2A	nonsynonymous_SNV
000043	DNMT3A	nonsynonymous_SNV
000043	DNMT3A	nonsynonymous_SNV
000061	ZNF318	stopgain
000061	ZNF318	stopgain
000061	KMT2D	nonsynonymous_SNV
000061	KMT2D	nonsynonymous_SNV
000061	ATM	nonsynonymous_SNV
000061	ATM	nonsynonymous_SNV
000061	SF3B1	nonsynonymous_SNV
000061	SF3B1	nonsynonymous_SNV
000075	DNMT3A	nonsynonymous_SNV
000075	DNMT3A	nonsynonymous_SNV
000075	TET2	nonsynonymous_SNV
000075	TET2	nonsynonymous_SNV
000157	ATM	nonsynonymous_SNV
000157	ATM	nonsynonymous_SNV
000157	BRCC3	nonsynonymous_SNV
000157	BRCC3	nonsynonymous_SNV
000214	TP53	nonsynonymous_SNV
000214	TP53	nonsynonymous_SNV
000214	SRCAP	stopgain
000214	SRCAP	stopgain
000256	SRCAP	nonsynonymous_SNV
000256	SRCAP	nonsynonymous_SNV
000258	ASXL1	stopgain
000258	ASXL1	stopgain
000391	DNMT3A	nonsynonymous_SNV
000391	DNMT3A	nonsynonymous_SNV
000391	DNMT3A	nonsynonymous_SNV
000391	DNMT3A	nonsynonymous_SNV
000391	TET2	stopgain
000391	TET2	stopgain
000391	TET2	stopgain
000391	TET2	stopgain
000501	YLPM1	stopgain
000501	YLPM1	stopgain
000738	DNMT3A	nonsynonymous_SNV
000738	DNMT3A	nonsynonymous_SNV
000738	KMT2D	nonsynonymous_SNV
000738	KMT2D	nonsynonymous_SNV
000738	SMC1A	nonsynonymous_SNV
000738	SMC1A	nonsynonymous_SNV
000738	BRCC3	nonsynonymous_SNV
000738	BRCC3	nonsynonymous_SNV
001009	DNMT3A	nonsynonymous_SNV
001009	DNMT3A	nonsynonymous_SNV
001009	DNMT3A	nonsynonymous_SNV
001009	BCOR	nonsynonymous_SNV
001009	BCOR	nonsynonymous_SNV
001009	BCOR	nonsynonymous_SNV
001115	ASXL1	stopgain
001115	ASXL1	stopgain
001115	SH2B3	stopgain
001115	SH2B3	stopgain
001142	DNMT3A	stopgain
001142	DNMT3A	stopgain
001142	ASXL1	stopgain
001142	ASXL1	stopgain
001740	BCOR	frameshift_deletion
001740	BCOR	frameshift_deletion
002129	KRAS	nonsynonymous_SNV
002129	KRAS	nonsynonymous_SNV
002129	KRAS	nonsynonymous_SNV
002129	KIT	nonsynonymous_SNV
002129	KIT	nonsynonymous_SNV
002129	KIT	nonsynonymous_SNV
002129	GNAS	nonsynonymous_SNV
002129	GNAS	nonsynonymous_SNV
002129	GNAS	nonsynonymous_SNV
002129	SMC3	nonsynonymous_SNV
002129	SMC3	nonsynonymous_SNV
002129	SMC3	nonsynonymous_SNV
002220	CHEK2	nonsynonymous_SNV
002220	CHEK2	nonsynonymous_SNV
002389	DNMT3A	nonsynonymous_SNV
002389	DNMT3A	nonsynonymous_SNV
002389	BCORL1	nonsynonymous_SNV
002389	BCORL1	nonsynonymous_SNV
002414	SMC1A	stopgain
002414	SMC1A	stopgain
002437	WT1	nonsynonymous_SNV
002437	WT1	nonsynonymous_SNV
002452	NF1	nonsynonymous_SNV
002452	NF1	nonsynonymous_SNV
002482	YLPM1	nonsynonymous_SNV
002482	YLPM1	nonsynonymous_SNV
002562	DNMT3A	nonsynonymous_SNV
002562	DNMT3A	nonsynonymous_SNV
002562	DNMT3A	nonsynonymous_SNV
002562	NF1	nonsynonymous_SNV
002562	NF1	nonsynonymous_SNV
002562	NF1	nonsynonymous_SNV
002562	SAMD9L	frameshift_deletion
002562	SAMD9L	frameshift_deletion
002562	SAMD9L	frameshift_deletion
002917	YLPM1	stopgain
002917	YLPM1	stopgain
002917	YLPM1	stopgain
002917	YLPM1	stopgain
002917	YLPM1	stopgain
003306	DNMT3A	nonsynonymous_SNV
003306	DNMT3A	nonsynonymous_SNV
003595	SMC1A	nonsynonymous_SNV
003595	SMC1A	nonsynonymous_SNV
003595	PPM1D	nonsynonymous_SNV
003595	PPM1D	nonsynonymous_SNV
003653	SH2B3	nonsynonymous_SNV
003653	SH2B3	nonsynonymous_SNV
003659	DNMT3A	frameshift_insertion
003659	DNMT3A	frameshift_insertion
003717	TP53	nonsynonymous_SNV
003717	TP53	nonsynonymous_SNV
003749	DNMT3A	nonsynonymous_SNV
003749	DNMT3A	nonsynonymous_SNV
003769	DNMT3A	nonsynonymous_SNV
003769	DNMT3A	nonsynonymous_SNV
003831	PPM1D	stopgain
003831	PPM1D	stopgain
003886	DNMT3A	nonsynonymous_SNV
003886	DNMT3A	nonsynonymous_SNV
003886	TET2	stopgain
003886	TET2	stopgain
003886	ARID1B	nonsynonymous_SNV
003886	ARID1B	nonsynonymous_SNV
003894	DNMT3A	nonsynonymous_SNV
003894	DNMT3A	nonsynonymous_SNV
003920	DNMT3A	nonsynonymous_SNV
003920	DNMT3A	nonsynonymous_SNV
003920	ZNF318	stopgain
003920	ZNF318	stopgain
003920	YLPM1	stopgain
003920	YLPM1	stopgain
003920	TET2	stopgain
003920	TET2	stopgain
003920	SF3B1	nonsynonymous_SNV
003920	SF3B1	nonsynonymous_SNV
003968	DNMT3A	stopgain
003968	DNMT3A	stopgain
003968	PPM1D	stopgain
003968	PPM1D	stopgain
003971	JAK2	nonsynonymous_SNV
003971	JAK2	nonsynonymous_SNV
004060	DNMT3A	nonsynonymous_SNV
004060	DNMT3A	nonsynonymous_SNV
004060	DNMT3A	stopgain
004060	DNMT3A	stopgain
004098	DNMT3A	nonsynonymous_SNV
004098	DNMT3A	nonsynonymous_SNV
004098	DNMT3A	nonsynonymous_SNV
004098	DNMT3A	nonsynonymous_SNV
004137	SRCAP	nonsynonymous_SNV
004137	SRCAP	nonsynonymous_SNV
004266	DNMT3A	stopgain
004266	DNMT3A	stopgain
004266	DNMT3A	nonsynonymous_SNV
004266	DNMT3A	nonsynonymous_SNV
004266	KMT2D	stopgain
004266	KMT2D	stopgain
004266	YLPM1	nonsynonymous_SNV
004266	YLPM1	nonsynonymous_SNV
004269	DNMT3A	nonsynonymous_SNV
004269	DNMT3A	nonsynonymous_SNV
004269	GNAS	nonsynonymous_SNV
004269	GNAS	nonsynonymous_SNV
004345	DNMT3A	stopgain
004345	DNMT3A	stopgain
004345	ZNF318	nonsynonymous_SNV
004345	ZNF318	nonsynonymous_SNV
004372	FAT1	nonsynonymous_SNV
004372	FAT1	nonsynonymous_SNV
004504	TET2	frameshift_deletion
004504	TET2	frameshift_deletion
004504	PTPN11	nonsynonymous_SNV
004504	PTPN11	nonsynonymous_SNV
004556	ETNK1	nonsynonymous_SNV
004556	ETNK1	nonsynonymous_SNV
004556	NF1	nonsynonymous_SNV
004556	NF1	nonsynonymous_SNV
004556	KDM6A	nonsynonymous_SNV
004556	KDM6A	nonsynonymous_SNV
004600	DNMT3A	stopgain
004600	DNMT3A	stopgain
004600	SH2B3	stopgain
004600	SH2B3	stopgain
004632	ETV6	nonsynonymous_SNV
004632	ETV6	nonsynonymous_SNV
004632	ETV6	nonsynonymous_SNV
004655	TERT	nonsynonymous_SNV
004655	TERT	nonsynonymous_SNV
004655	DNMT3A	nonsynonymous_SNV
004655	DNMT3A	nonsynonymous_SNV
004726	DNMT3A	nonsynonymous_SNV
004726	DNMT3A	nonsynonymous_SNV
004738	DNMT3A	nonsynonymous_SNV
004738	DNMT3A	nonsynonymous_SNV
004738	DNMT3A	nonsynonymous_SNV
004738	DNMT3A	nonsynonymous_SNV
004738	DNMT3A	nonsynonymous_SNV
004738	DNMT3A	stopgain
004738	DNMT3A	stopgain
004738	DNMT3A	stopgain
004738	DNMT3A	stopgain
004738	DNMT3A	stopgain
004766	DNMT3A	frameshift_deletion
004766	DNMT3A	frameshift_deletion
004766	IKZF1	nonsynonymous_SNV
004766	IKZF1	nonsynonymous_SNV
004766	YLPM1	stopgain
004766	YLPM1	stopgain
004941	DNMT3A	nonsynonymous_SNV
004941	DNMT3A	nonsynonymous_SNV
004956	DNMT3A	nonsynonymous_SNV
004956	DNMT3A	nonsynonymous_SNV
004994	DNMT3A	stopgain
004994	DNMT3A	stopgain
004994	NF1	frameshift_deletion
004994	NF1	frameshift_deletion
005075	DNMT3A	nonsynonymous_SNV
005075	DNMT3A	nonsynonymous_SNV
005075	DNMT3A	nonsynonymous_SNV
005115	ZNF318	nonsynonymous_SNV
005115	ZNF318	nonsynonymous_SNV
005136	SETBP1	nonsynonymous_SNV
005136	SETBP1	nonsynonymous_SNV
005154	DNMT3A	nonsynonymous_SNV
005154	DNMT3A	nonsynonymous_SNV
005159	DNMT3A	stopgain
005159	DNMT3A	stopgain
005200	TP53	nonsynonymous_SNV
005200	TP53	nonsynonymous_SNV
005207	DNMT3A	nonsynonymous_SNV
005207	DNMT3A	nonsynonymous_SNV
005207	DNMT3A	nonsynonymous_SNV
005292	DNMT3A	nonsynonymous_SNV
005292	DNMT3A	nonsynonymous_SNV
005389	SMC3	nonsynonymous_SNV
005389	SMC3	nonsynonymous_SNV
005466	DNMT3A	nonsynonymous_SNV
005466	DNMT3A	nonsynonymous_SNV
005535	ASXL1	frameshift_insertion
005535	ASXL1	frameshift_insertion
005535	SETBP1	nonsynonymous_SNV
005535	SETBP1	nonsynonymous_SNV
005620	DNMT3A	stopgain
005620	DNMT3A	stopgain
005705	DNMT3A	nonsynonymous_SNV
005705	DNMT3A	nonsynonymous_SNV
005864	DNMT3A	frameshift_deletion
005864	DNMT3A	frameshift_deletion
007193	GNB1	nonsynonymous_SNV
007193	GNB1	nonsynonymous_SNV
007193	KRAS	nonsynonymous_SNV
007193	KRAS	nonsynonymous_SNV
007257	FAT1	nonsynonymous_SNV
007257	FAT1	nonsynonymous_SNV
007257	FAT1	nonsynonymous_SNV
007257	FAT1	nonsynonymous_SNV
007290	DNMT3A	stopgain
007290	DNMT3A	stopgain
007290	DNMT3A	stopgain
007290	BCORL1	nonsynonymous_SNV
007290	BCORL1	nonsynonymous_SNV
007290	BCORL1	nonsynonymous_SNV
007296	DNMT3A	stopgain
007296	DNMT3A	stopgain
007346	ASXL1	nonsynonymous_SNV
007346	ASXL1	nonsynonymous_SNV
007353	DDX41	nonsynonymous_SNV
007353	DDX41	nonsynonymous_SNV
007353	DDX41	nonsynonymous_SNV
007365	DNMT3A	nonsynonymous_SNV
007365	DNMT3A	nonsynonymous_SNV
007365	SRCAP	nonsynonymous_SNV
007365	SRCAP	nonsynonymous_SNV
007365	SRCAP	stopgain
007365	SRCAP	stopgain
007365	SAMD9L	stopgain
007365	SAMD9L	stopgain
007373	DNMT3A	nonsynonymous_SNV
007373	DNMT3A	nonsynonymous_SNV
007375	DNMT3A	nonsynonymous_SNV
007375	DNMT3A	nonsynonymous_SNV
007375	NOTCH1	nonsynonymous_SNV
007375	NOTCH1	nonsynonymous_SNV
007406	DNMT3A	nonsynonymous_SNV
007406	DNMT3A	nonsynonymous_SNV
007406	DNMT3A	stopgain
007406	DNMT3A	stopgain
007411	ANKRD26	nonsynonymous_SNV
007411	ANKRD26	nonsynonymous_SNV
007422	DNMT3A	nonsynonymous_SNV
007422	DNMT3A	nonsynonymous_SNV
007422	DNMT3A	nonsynonymous_SNV
007422	DNMT3A	nonsynonymous_SNV
007422	ZNF318	stopgain
007422	ZNF318	stopgain
007422	TET2	stopgain
007422	TET2	stopgain
007422	FAT1	nonsynonymous_SNV
007422	FAT1	nonsynonymous_SNV
007443	PPM1D	stopgain
007443	PPM1D	stopgain
007450	DNMT3A	stopgain
007450	DNMT3A	stopgain
007463	DNMT3A	nonsynonymous_SNV
007463	DNMT3A	nonsynonymous_SNV
007463	CHEK2	nonsynonymous_SNV
007463	CHEK2	nonsynonymous_SNV
007463	ATM	nonsynonymous_SNV
007463	ATM	nonsynonymous_SNV
007490	CHEK2	nonsynonymous_SNV
007490	CHEK2	nonsynonymous_SNV
007495	TP53	nonsynonymous_SNV
007495	TP53	nonsynonymous_SNV
007495	TP53	nonsynonymous_SNV
007496	DNMT3A	nonsynonymous_SNV
007496	DNMT3A	nonsynonymous_SNV
007496	DNMT3A	nonsynonymous_SNV
007496	YLPM1	stopgain
007496	YLPM1	stopgain
007496	YLPM1	stopgain
007496	YLPM1	stopgain
007496	YLPM1	stopgain
007496	YLPM1	stopgain
007517	YLPM1	stopgain
007517	YLPM1	stopgain
007527	PPM1D	stopgain
007527	PPM1D	stopgain
007527	PPM1D	stopgain
007527	PPM1D	stopgain
007535	FAT1	nonsynonymous_SNV
007535	FAT1	nonsynonymous_SNV
007543	DNMT3A	nonsynonymous_SNV
007543	DNMT3A	nonsynonymous_SNV
007543	DNMT3A	nonsynonymous_SNV
007543	DNMT3A	nonsynonymous_SNV
007543	BCOR	nonsynonymous_SNV
007543	BCOR	nonsynonymous_SNV
007554	DNMT3A	nonsynonymous_SNV
007554	DNMT3A	nonsynonymous_SNV
007554	DNMT3A	nonsynonymous_SNV
007554	DNMT3A	nonsynonymous_SNV

## Sheet: Figure2B
gene	nonsense_fold_obs	nonsense_fold_obs_LCI	nonsense_fold_obs_UCI
YLPM1	16.625	11.7527	21.4973
PPM1D	17.8702	10.8438	24.8967
DNMT3A	6.55054	4.1701	8.93098
TET2	16.5956	10.4917	22.6995
ASXL1	20.0549	10.5323	29.5776
SH2B3	21.0732	6.92235	35.224
ZNF318	14.0388	5.60686	22.4707
SAMD9L	18.3827	18.3827	18.3827
SRCAP	8.66349	0.147383	17.1796
KMT2D	8.98054	-3.08048	21.0416
SMC1A	6.73091	-2.30882	15.7706
ZBTB33	0	0	0
CBLB	0	0	0
ANKRD26	0	0	0
ARID1B	0	0	0
ATM	0	0	0
BCOR	0	0	0
BCORL1	0	0	0
BRCC3	0	0	0
CHEK2	0	0	0
DDX41	0	0	0
ETNK1	0	0	0
ETV6	0	0	0
FAT1	0	0	0
GNAS	0	0	0
GNB1	0	0	0
IKZF1	0	0	0
JAK2	0	0	0
KDM6A	0	0	0
KIT	0	0	0
KMT2A	0	0	0
KRAS	0	0	0
NOTCH1	0	0	0
PTPN11	0	0	0
SETBP1	0	0	0
SF3B1	0	0	0
SMC3	0	0	0
STAG2	0	0	0
TERT	0	0	0
TP53	0	0	0
WT1	0	0	0
NF1	0	0	0

## Sheet: Figure2C
ids	ANKRD26	ARID1B	ASXL1	ATM	BCOR	BCORL1	BRCC3	CHEK2	DDX41	DNMT3A	ETNK1	ETV6	FAT1	GNAS	GNB1	IKZF1	JAK2	KDM6A	KIT	KMT2A	KMT2D	KRAS	NF1	NOTCH1	PPM1D	PTPN11	SAMD9L	SETBP1	SF3B1	SH2B3	SMC1A	SMC3	SRCAP	STAG2	TERT	TET2	TP53	WT1	YLPM1	ZNF318
000005	0	0	0	0	0	0	0	0	0	0	0	0	0	1	0	0	0	0	0	0	0	0	0	0	0	0	0	0	0	0	0	0	0	1	1	0	0	0	0	0
000008	0	0	0	0	0	0	0	0	0	0	0	0	0	0	0	0	0	0	0	0	0	0	0	0	1	0	0	0	0	0	0	0	0	0	0	0	0	0	0	0
000033	0	0	0	0	0	0	0	0	0	1	0	0	0	0	0	0	1	0	0	1	0	0	0	0	0	0	0	0	0	0	0	0	0	0	0	0	0	0	0	0
000043	0	0	0	0	0	0	0	0	0	1	0	0	0	0	0	0	0	0	0	0	0	0	0	0	0	0	0	0	0	0	0	0	0	0	0	0	0	0	0	0
000061	0	0	0	1	0	0	0	0	0	0	0	0	0	0	0	0	0	0	0	0	1	0	0	0	0	0	0	0	1	0	0	0	0	0	0	0	0	0	0	1
000075	0	0	0	0	0	0	0	0	0	1	0	0	0	0	0	0	0	0	0	0	0	0	0	0	0	0	0	0	0	0	0	0	0	0	0	1	0	0	0	0
000157	0	0	0	1	0	0	1	0	0	0	0	0	0	0	0	0	0	0	0	0	0	0	0	0	0	0	0	0	0	0	0	0	0	0	0	0	0	0	0	0
000214	0	0	0	0	0	0	0	0	0	0	0	0	0	0	0	0	0	0	0	0	0	0	0	0	0	0	0	0	0	0	0	0	1	0	0	0	1	0	0	0
000256	0	0	0	0	0	0	0	0	0	0	0	0	0	0	0	0	0	0	0	0	0	0	0	0	0	0	0	0	0	0	0	0	1	0	0	0	0	0	0	0
000258	0	0	1	0	0	0	0	0	0	0	0	0	0	0	0	0	0	0	0	0	0	0	0	0	0	0	0	0	0	0	0	0	0	0	0	0	0	0	0	0
000391	0	0	0	0	0	0	0	0	0	1	0	0	0	0	0	0	0	0	0	0	0	0	0	0	0	0	0	0	0	0	0	0	0	0	0	1	0	0	0	0
000501	0	0	0	0	0	0	0	0	0	0	0	0	0	0	0	0	0	0	0	0	0	0	0	0	0	0	0	0	0	0	0	0	0	0	0	0	0	0	1	0
000738	0	0	0	0	0	0	1	0	0	1	0	0	0	0	0	0	0	0	0	0	1	0	0	0	0	0	0	0	0	0	1	0	0	0	0	0	0	0	0	0
001009	0	0	0	0	1	0	0	0	0	1	0	0	0	0	0	0	0	0	0	0	0	0	0	0	0	0	0	0	0	0	0	0	0	0	0	0	0	0	0	0
001115	0	0	1	0	0	0	0	0	0	0	0	0	0	0	0	0	0	0	0	0	0	0	0	0	0	0	0	0	0	1	0	0	0	0	0	0	0	0	0	0
001142	0	0	1	0	0	0	0	0	0	1	0	0	0	0	0	0	0	0	0	0	0	0	0	0	0	0	0	0	0	0	0	0	0	0	0	0	0	0	0	0
001740	0	0	0	0	1	0	0	0	0	0	0	0	0	0	0	0	0	0	0	0	0	0	0	0	0	0	0	0	0	0	0	0	0	0	0	0	0	0	0	0
002129	0	0	0	0	0	0	0	0	0	0	0	0	0	1	0	0	0	0	1	0	0	1	0	0	0	0	0	0	0	0	0	1	0	0	0	0	0	0	0	0
002220	0	0	0	0	0	0	0	1	0	0	0	0	0	0	0	0	0	0	0	0	0	0	0	0	0	0	0	0	0	0	0	0	0	0	0	0	0	0	0	0
002389	0	0	0	0	0	1	0	0	0	1	0	0	0	0	0	0	0	0	0	0	0	0	0	0	0	0	0	0	0	0	0	0	0	0	0	0	0	0	0	0
002414	0	0	0	0	0	0	0	0	0	0	0	0	0	0	0	0	0	0	0	0	0	0	0	0	0	0	0	0	0	0	1	0	0	0	0	0	0	0	0	0
002437	0	0	0	0	0	0	0	0	0	0	0	0	0	0	0	0	0	0	0	0	0	0	0	0	0	0	0	0	0	0	0	0	0	0	0	0	0	1	0	0
002452	0	0	0	0	0	0	0	0	0	0	0	0	0	0	0	0	0	0	0	0	0	0	1	0	0	0	0	0	0	0	0	0	0	0	0	0	0	0	0	0
002482	0	0	0	0	0	0	0	0	0	0	0	0	0	0	0	0	0	0	0	0	0	0	0	0	0	0	0	0	0	0	0	0	0	0	0	0	0	0	1	0
002562	0	0	0	0	0	0	0	0	0	1	0	0	0	0	0	0	0	0	0	0	0	0	1	0	0	0	1	0	0	0	0	0	0	0	0	0	0	0	0	0
002917	0	0	0	0	0	0	0	0	0	0	0	0	0	0	0	0	0	0	0	0	0	0	0	0	0	0	0	0	0	0	0	0	0	0	0	0	0	0	1	0
003306	0	0	0	0	0	0	0	0	0	1	0	0	0	0	0	0	0	0	0	0	0	0	0	0	0	0	0	0	0	0	0	0	0	0	0	0	0	0	0	0
003595	0	0	0	0	0	0	0	0	0	0	0	0	0	0	0	0	0	0	0	0	0	0	0	0	1	0	0	0	0	0	1	0	0	0	0	0	0	0	0	0
003653	0	0	0	0	0	0	0	0	0	0	0	0	0	0	0	0	0	0	0	0	0	0	0	0	0	0	0	0	0	1	0	0	0	0	0	0	0	0	0	0
003659	0	0	0	0	0	0	0	0	0	1	0	0	0	0	0	0	0	0	0	0	0	0	0	0	0	0	0	0	0	0	0	0	0	0	0	0	0	0	0	0
003717	0	0	0	0	0	0	0	0	0	0	0	0	0	0	0	0	0	0	0	0	0	0	0	0	0	0	0	0	0	0	0	0	0	0	0	0	1	0	0	0
003749	0	0	0	0	0	0	0	0	0	1	0	0	0	0	0	0	0	0	0	0	0	0	0	0	0	0	0	0	0	0	0	0	0	0	0	0	0	0	0	0
003769	0	0	0	0	0	0	0	0	0	1	0	0	0	0	0	0	0	0	0	0	0	0	0	0	0	0	0	0	0	0	0	0	0	0	0	0	0	0	0	0
003831	0	0	0	0	0	0	0	0	0	0	0	0	0	0	0	0	0	0	0	0	0	0	0	0	1	0	0	0	0	0	0	0	0	0	0	0	0	0	0	0
003886	0	1	0	0	0	0	0	0	0	1	0	0	0	0	0	0	0	0	0	0	0	0	0	0	0	0	0	0	0	0	0	0	0	0	0	1	0	0	0	0
003894	0	0	0	0	0	0	0	0	0	1	0	0	0	0	0	0	0	0	0	0	0	0	0	0	0	0	0	0	0	0	0	0	0	0	0	0	0	0	0	0
003920	0	0	0	0	0	0	0	0	0	1	0	0	0	0	0	0	0	0	0	0	0	0	0	0	0	0	0	0	1	0	0	0	0	0	0	1	0	0	1	1
003968	0	0	0	0	0	0	0	0	0	1	0	0	0	0	0	0	0	0	0	0	0	0	0	0	1	0	0	0	0	0	0	0	0	0	0	0	0	0	0	0
003971	0	0	0	0	0	0	0	0	0	0	0	0	0	0	0	0	1	0	0	0	0	0	0	0	0	0	0	0	0	0	0	0	0	0	0	0	0	0	0	0
004060	0	0	0	0	0	0	0	0	0	2	0	0	0	0	0	0	0	0	0	0	0	0	0	0	0	0	0	0	0	0	0	0	0	0	0	0	0	0	0	0
004098	0	0	0	0	0	0	0	0	0	2	0	0	0	0	0	0	0	0	0	0	0	0	0	0	0	0	0	0	0	0	0	0	0	0	0	0	0	0	0	0
004137	0	0	0	0	0	0	0	0	0	0	0	0	0	0	0	0	0	0	0	0	0	0	0	0	0	0	0	0	0	0	0	0	1	0	0	0	0	0	0	0
004266	0	0	0	0	0	0	0	0	0	2	0	0	0	0	0	0	0	0	0	0	1	0	0	0	0	0	0	0	0	0	0	0	0	0	0	0	0	0	1	0
004269	0	0	0	0	0	0	0	0	0	1	0	0	0	1	0	0	0	0	0	0	0	0	0	0	0	0	0	0	0	0	0	0	0	0	0	0	0	0	0	0
004345	0	0	0	0	0	0	0	0	0	1	0	0	0	0	0	0	0	0	0	0	0	0	0	0	0	0	0	0	0	0	0	0	0	0	0	0	0	0	0	1
004372	0	0	0	0	0	0	0	0	0	0	0	0	1	0	0	0	0	0	0	0	0	0	0	0	0	0	0	0	0	0	0	0	0	0	0	0	0	0	0	0
004504	0	0	0	0	0	0	0	0	0	0	0	0	0	0	0	0	0	0	0	0	0	0	0	0	0	1	0	0	0	0	0	0	0	0	0	1	0	0	0	0
004556	0	0	0	0	0	0	0	0	0	0	1	0	0	0	0	0	0	1	0	0	0	0	1	0	0	0	0	0	0	0	0	0	0	0	0	0	0	0	0	0
004600	0	0	0	0	0	0	0	0	0	1	0	0	0	0	0	0	0	0	0	0	0	0	0	0	0	0	0	0	0	1	0	0	0	0	0	0	0	0	0	0
004632	0	0	0	0	0	0	0	0	0	0	0	1	0	0	0	0	0	0	0	0	0	0	0	0	0	0	0	0	0	0	0	0	0	0	0	0	0	0	0	0
004655	0	0	0	0	0	0	0	0	0	1	0	0	0	0	0	0	0	0	0	0	0	0	0	0	0	0	0	0	0	0	0	0	0	0	1	0	0	0	0	0
004726	0	0	0	0	0	0	0	0	0	1	0	0	0	0	0	0	0	0	0	0	0	0	0	0	0	0	0	0	0	0	0	0	0	0	0	0	0	0	0	0
004738	0	0	0	0	0	0	0	0	0	2	0	0	0	0	0	0	0	0	0	0	0	0	0	0	0	0	0	0	0	0	0	0	0	0	0	0	0	0	0	0
004766	0	0	0	0	0	0	0	0	0	1	0	0	0	0	0	1	0	0	0	0	0	0	0	0	0	0	0	0	0	0	0	0	0	0	0	0	0	0	1	0
004941	0	0	0	0	0	0	0	0	0	1	0	0	0	0	0	0	0	0	0	0	0	0	0	0	0	0	0	0	0	0	0	0	0	0	0	0	0	0	0	0
004956	0	0	0	0	0	0	0	0	0	1	0	0	0	0	0	0	0	0	0	0	0	0	0	0	0	0	0	0	0	0	0	0	0	0	0	0	0	0	0	0
004994	0	0	0	0	0	0	0	0	0	1	0	0	0	0	0	0	0	0	0	0	0	0	1	0	0	0	0	0	0	0	0	0	0	0	0	0	0	0	0	0
005075	0	0	0	0	0	0	0	0	0	1	0	0	0	0	0	0	0	0	0	0	0	0	0	0	0	0	0	0	0	0	0	0	0	0	0	0	0	0	0	0
005115	0	0	0	0	0	0	0	0	0	0	0	0	0	0	0	0	0	0	0	0	0	0	0	0	0	0	0	0	0	0	0	0	0	0	0	0	0	0	0	1
005136	0	0	0	0	0	0	0	0	0	0	0	0	0	0	0	0	0	0	0	0	0	0	0	0	0	0	0	1	0	0	0	0	0	0	0	0	0	0	0	0
005154	0	0	0	0	0	0	0	0	0	1	0	0	0	0	0	0	0	0	0	0	0	0	0	0	0	0	0	0	0	0	0	0	0	0	0	0	0	0	0	0
005159	0	0	0	0	0	0	0	0	0	1	0	0	0	0	0	0	0	0	0	0	0	0	0	0	0	0	0	0	0	0	0	0	0	0	0	0	0	0	0	0
005200	0	0	0	0	0	0	0	0	0	0	0	0	0	0	0	0	0	0	0	0	0	0	0	0	0	0	0	0	0	0	0	0	0	0	0	0	1	0	0	0
005207	0	0	0	0	0	0	0	0	0	1	0	0	0	0	0	0	0	0	0	0	0	0	0	0	0	0	0	0	0	0	0	0	0	0	0	0	0	0	0	0
005292	0	0	0	0	0	0	0	0	0	1	0	0	0	0	0	0	0	0	0	0	0	0	0	0	0	0	0	0	0	0	0	0	0	0	0	0	0	0	0	0
005389	0	0	0	0	0	0	0	0	0	0	0	0	0	0	0	0	0	0	0	0	0	0	0	0	0	0	0	0	0	0	0	1	0	0	0	0	0	0	0	0
005466	0	0	0	0	0	0	0	0	0	1	0	0	0	0	0	0	0	0	0	0	0	0	0	0	0	0	0	0	0	0	0	0	0	0	0	0	0	0	0	0
005535	0	0	1	0	0	0	0	0	0	0	0	0	0	0	0	0	0	0	0	0	0	0	0	0	0	0	0	1	0	0	0	0	0	0	0	0	0	0	0	0
005620	0	0	0	0	0	0	0	0	0	1	0	0	0	0	0	0	0	0	0	0	0	0	0	0	0	0	0	0	0	0	0	0	0	0	0	0	0	0	0	0
005705	0	0	0	0	0	0	0	0	0	1	0	0	0	0	0	0	0	0	0	0	0	0	0	0	0	0	0	0	0	0	0	0	0	0	0	0	0	0	0	0
005864	0	0	0	0	0	0	0	0	0	1	0	0	0	0	0	0	0	0	0	0	0	0	0	0	0	0	0	0	0	0	0	0	0	0	0	0	0	0	0	0
007193	0	0	0	0	0	0	0	0	0	0	0	0	0	0	1	0	0	0	0	0	0	1	0	0	0	0	0	0	0	0	0	0	0	0	0	0	0	0	0	0
007257	0	0	0	0	0	0	0	0	0	0	0	0	1	0	0	0	0	0	0	0	0	0	0	0	0	0	0	0	0	0	0	0	0	0	0	0	0	0	0	0
007290	0	0	0	0	0	1	0	0	0	1	0	0	0	0	0	0	0	0	0	0	0	0	0	0	0	0	0	0	0	0	0	0	0	0	0	0	0	0	0	0
007296	0	0	0	0	0	0	0	0	0	1	0	0	0	0	0	0	0	0	0	0	0	0	0	0	0	0	0	0	0	0	0	0	0	0	0	0	0	0	0	0
007346	0	0	1	0	0	0	0	0	0	0	0	0	0	0	0	0	0	0	0	0	0	0	0	0	0	0	0	0	0	0	0	0	0	0	0	0	0	0	0	0
007353	0	0	0	0	0	0	0	0	1	0	0	0	0	0	0	0	0	0	0	0	0	0	0	0	0	0	0	0	0	0	0	0	0	0	0	0	0	0	0	0
007365	0	0	0	0	0	0	0	0	0	1	0	0	0	0	0	0	0	0	0	0	0	0	0	0	0	0	1	0	0	0	0	0	2	0	0	0	0	0	0	0
007373	0	0	0	0	0	0	0	0	0	1	0	0	0	0	0	0	0	0	0	0	0	0	0	0	0	0	0	0	0	0	0	0	0	0	0	0	0	0	0	0
007375	0	0	0	0	0	0	0	0	0	1	0	0	0	0	0	0	0	0	0	0	0	0	0	1	0	0	0	0	0	0	0	0	0	0	0	0	0	0	0	0
007406	0	0	0	0	0	0	0	0	0	2	0	0	0	0	0	0	0	0	0	0	0	0	0	0	0	0	0	0	0	0	0	0	0	0	0	0	0	0	0	0
007411	1	0	0	0	0	0	0	0	0	0	0	0	0	0	0	0	0	0	0	0	0	0	0	0	0	0	0	0	0	0	0	0	0	0	0	0	0	0	0	0
007422	0	0	0	0	0	0	0	0	0	2	0	0	1	0	0	0	0	0	0	0	0	0	0	0	0	0	0	0	0	0	0	0	0	0	0	1	0	0	0	1
007443	0	0	0	0	0	0	0	0	0	0	0	0	0	0	0	0	0	0	0	0	0	0	0	0	1	0	0	0	0	0	0	0	0	0	0	0	0	0	0	0
007450	0	0	0	0	0	0	0	0	0	1	0	0	0	0	0	0	0	0	0	0	0	0	0	0	0	0	0	0	0	0	0	0	0	0	0	0	0	0	0	0
007463	0	0	0	1	0	0	0	1	0	1	0	0	0	0	0	0	0	0	0	0	0	0	0	0	0	0	0	0	0	0	0	0	0	0	0	0	0	0	0	0
007490	0	0	0	0	0	0	0	1	0	0	0	0	0	0	0	0	0	0	0	0	0	0	0	0	0	0	0	0	0	0	0	0	0	0	0	0	0	0	0	0
007495	0	0	0	0	0	0	0	0	0	0	0	0	0	0	0	0	0	0	0	0	0	0	0	0	0	0	0	0	0	0	0	0	0	0	0	0	1	0	0	0
007496	0	0	0	0	0	0	0	0	0	1	0	0	0	0	0	0	0	0	0	0	0	0	0	0	0	0	0	0	0	0	0	0	0	0	0	0	0	0	2	0
007517	0	0	0	0	0	0	0	0	0	0	0	0	0	0	0	0	0	0	0	0	0	0	0	0	0	0	0	0	0	0	0	0	0	0	0	0	0	0	1	0
007527	0	0	0	0	0	0	0	0	0	0	0	0	0	0	0	0	0	0	0	0	0	0	0	0	1	0	0	0	0	0	0	0	0	0	0	0	0	0	0	0
007535	0	0	0	0	0	0	0	0	0	0	0	0	1	0	0	0	0	0	0	0	0	0	0	0	0	0	0	0	0	0	0	0	0	0	0	0	0	0	0	0
007543	0	0	0	0	1	0	0	0	0	2	0	0	0	0	0	0	0	0	0	0	0	0	0	0	0	0	0	0	0	0	0	0	0	0	0	0	0	0	0	0
007554	0	0	0	0	0	0	0	0	0	2	0	0	0	0	0	0	0	0	0	0	0	0	0	0	0	0	0	0	0	0	0	0	0	0	0	0	0	0	0	0

## Sheet: Figure2D
ids	gene	AF
005535	ASXL1	0.079
001740	BCOR	0.034
002220	CHEK2	0.024
007375	DNMT3A	0.386
003920	DNMT3A	0.303
007406	DNMT3A	0.155
005864	DNMT3A	0.136
005292	DNMT3A	0.121
005620	DNMT3A	0.093
000391	DNMT3A	0.088
007365	DNMT3A	0.045
000033	DNMT3A	0.041
003659	DNMT3A	0.041
001142	DNMT3A	0.034
004060	DNMT3A	0.025
004766	DNMT3A	0.025
007463	DNMT3A	0.022
004060	DNMT3A	0.02
005075	DNMT3A	0.02
007535	FAT1	0.056
004372	FAT1	0.021
007193	GNB1	0.046
004766	IKZF1	0.028
000033	JAK2	0.037
000033	KMT2A	0.033
002452	NF1	0.269
004994	NF1	0.055
007527	PPM1D	0.027
002562	SAMD9L	0.058
003920	SF3B1	0.33
003595	SMC1A	0.154
002414	SMC1A	0.094
000075	TET2	0.057
004504	TET2	0.049
003886	TET2	0.037
003920	YLPM1	0.021
004345	ZNF318	0.036

## Sheet: Figure2E_S3A
ids	isCHIP	CoeffOfVarriation	nmut	lsd	meanClone
004655	0	0.1145	2	0.000648888	0.00566717
004556	0	0.152168	3	0.000878771	0.005775
004266	0	0.250875	4	0.00116236	0.00463324
001009	0	0.200091	2	0.00122387	0.00611659
004269	0	0.207798	2	0.00144815	0.006969
007554	0	0.169535	2	0.001463	0.0086295
000214	0	1.1787	2	0.00162823	0.00138138
004098	0	0.226326	2	0.00234123	0.0103445
004600	0	0.416753	2	0.0024332	0.00583847
000738	0	0.395405	4	0.0025016	0.00632666
000005	0	0.315414	3	0.00280204	0.00888367
002389	0	0.498319	2	0.00328168	0.0065855
007543	0	0.506881	3	0.00339679	0.00670136
004060	1	0.157135	2	0.00353553	0.0225
004738	0	0.683561	2	0.00394141	0.005766
000033	1	0.108108	3	0.004	0.037
003968	0	0.926394	2	0.00405213	0.00437409
002129	0	1.44484	4	0.00424738	0.00293969
007422	0	0.457463	5	0.00475895	0.0104029
000061	0	0.586739	4	0.00490765	0.00836427
007290	0	0.984655	2	0.00555004	0.00563653
004766	1	0.243696	3	0.00568624	0.0233333
003920	1	0.351568	5	0.00585947	0.0166667
000157	0	0.592048	2	0.00626002	0.0105735
007496	0	0.62935	3	0.00654608	0.0104013
001115	0	0.647886	2	0.00710925	0.010973
007463	1	0.69197	3	0.0101677	0.0146939
003886	1	0.786702	3	0.0154965	0.0196981
007365	1	1.07903	4	0.0190139	0.0176213
001142	1	0.934634	2	0.0191329	0.020471
004345	1	1.05352	2	0.0217352	0.0206309
002562	1	1.30991	3	0.0302893	0.0231232
004504	1	1.13223	2	0.0308114	0.0272131
007193	1	1.40065	2	0.0323701	0.0231109
004994	1	1.09	2	0.0338558	0.0310603
000075	1	1.26687	2	0.03809	0.0300663
005535	1	1.17044	2	0.0505928	0.0432255
000391	1	1.0748	2	0.0537401	0.05
007406	1	1.27749	2	0.104034	0.0814365
003595	1	1.33091	2	0.10559	0.0793365
007375	1		2		0.012

## Sheet: Figure3A
ids	days_from_treatment_start_to_sample_collection	treatment
003265	-130.552	chemo
000188	-116.58	chemo
003553	-97.3299	chemo
003958	-88.4514	chemo
005136	-87.5299	chemo
004269	-73.434	chemo
005154	-71.3306	chemo
004455	-70.616	chemo
003547	-68.5049	chemo
004345	-67.5069	chemo
004956	-62.3708	chemo
000852	-56.5417	chemo
004726	-55.4896	chemo
003717	-55.341	chemo
004280	-54.5208	chemo
002562	-54.3333	chemo
004098	-53.5625	chemo
007495	-52.7396	chemo
007244	-51.5521	chemo
000256	-50.4896	chemo
005009	-49.5451	chemo
005115	-48.6083	chemo
007496	-48.4986	chemo
003831	-46.4062	chemo
003971	-43.5278	chemo
007554	-42.3646	chemo
000203	-40.5625	chemo
003653	-34.5833	chemo
007399	-32.5083	chemo
000320	-29.5181	chemo
003343	-28.4722	chemo
007535	-24.5014	chemo
007426	-23.5583	chemo
004095	-21.4972	chemo
001487	-20.3021	chemo
000305	-18.5694	chemo
000223	-16.6444	chemo
000100	-16.2958	chemo
000008	-14.5458	chemo
007257	-14.516	chemo
004466	-14.5069	chemo
000155	-14.4597	chemo
005928	-14.4132	chemo
000075	-13.4347	chemo
000214	-12.5368	chemo
003769	-12.4528	chemo
000452	-11.5125	chemo
007461	-11.4278	chemo
004230	-10.4424	chemo
000199	-9.44028	chemo
005151	-7.60417	chemo
000157	-7.47361	chemo
007193	-6.46667	chemo
002917	-5.66667	chemo
007290	-5.56736	chemo
004149	-5.52083	chemo
007406	-5.45833	chemo
003886	-4.66458	chemo
003669	-4.4375	chemo
003968	-3.6875	chemo
000258	-2.61875	chemo
002389	-0.597222	chemo
000264	-0.479861	chemo
000391	0.315972	chemo
007388	0.332639	chemo
000059	0.405556	chemo
000079	0.425	chemo
005362	0.446528	chemo
000040	0.491667	chemo
007244	21.3333	chemo
007495	28.4229	chemo
004345	42.375	chemo
007426	49.3465	chemo
007257	62.3285	chemo
000391	62.3451	chemo
000008	62.5222	chemo
004956	63.3056	chemo
000079	63.3417	chemo
002917	63.3472	chemo
004455	63.3535	chemo
000100	63.3799	chemo
000040	63.3937	chemo
000059	63.4174	chemo
005115	63.5	chemo
000852	63.5181	chemo
003958	63.5417	chemo
000452	66.3826	chemo
007554	84.3167	chemo
004726	84.5069	chemo
004098	85.5938	chemo
004269	86.3542	chemo
004466	90.4792	chemo
004095	95.4826	chemo
007495	98.3417	chemo
007495	98.3417	chemo
003653	98.3681	chemo
005154	98.3681	chemo
004280	99.384	chemo
000157	104.385	chemo
000305	105.299	chemo
007535	105.317	chemo
001487	105.331	chemo
003547	105.438	chemo
003669	106.417	chemo
003553	118.576	chemo
000075	119.361	chemo
007496	119.382	chemo
000258	119.517	chemo
000320	123.438	chemo
007461	126.34	chemo
003717	126.406	chemo
002389	128.424	chemo
003769	129.269	chemo
002917	129.323	chemo
000223	129.556	chemo
000264	131.5	chemo
003343	132.535	chemo
003968	138.552	chemo
002562	139.667	chemo
005362	140.443	chemo
000452	142.636	chemo
000188	147.577	chemo
007496	161.439	chemo
003265	163.493	chemo
007399	163.539	chemo
007406	167.312	chemo
000256	173.549	chemo
000199	174.549	chemo
007290	175.476	chemo
000155	176.66	chemo
000214	177.497	chemo
007257	180.472	chemo
004149	184.396	chemo
007426	190.392	chemo
003886	196.403	chemo
005928	208.583	chemo
005151	209.368	chemo
003971	219.41	chemo
000391	221.579	chemo
007244	227.435	chemo
004230	232.479	chemo
007426	259.4	chemo
007290	259.546	chemo
002917	260.363	chemo
005136	272.599	chemo
000452	287.473	chemo
007388	287.533	chemo
007193	295.646	chemo
005009	301.405	chemo
003831	301.5	chemo
000203	307.569	chemo
007399	352.352	chemo
002917	374.305	chemo
007257	376.417	chemo
000391	466.483	chemo
000452	472.426	chemo
007244	591.438	chemo
002562	1398.44	chemo
007450	-76.5812	chemorad
005126	-41.2944	chemorad
002129	-35.7292	chemorad
005969	-33.5965	chemorad
007296	-32.5167	chemorad
007411	-25.4722	chemorad
007443	-25.2924	chemorad
000479	-24.625	chemorad
007393	-18.6951	chemorad
007373	-13.4306	chemorad
007353	-4.32917	chemorad
007365	-2.62847	chemorad
005126	22.5625	chemorad
007365	63.4451	chemorad
007450	84.3	chemorad
007411	98.3132	chemorad
007393	98.441	chemorad
007373	105.471	chemorad
002129	132.444	chemorad
007443	135.431	chemorad
007393	160.473	chemorad
000479	177.539	chemorad
005969	197.571	chemorad
007450	217.559	chemorad
007373	220.337	chemorad
007411	270.478	chemorad
007353	337.598	chemorad
007365	389.44	chemorad
007443	392.378	chemorad
000479	437.378	chemorad
007296	499.475	chemorad
005126	533.441	chemorad
007353	714.574	chemorad
005969	835.406	chemorad
007353	1155.32	chemorad
002129	3815.38	chemorad
002129	3969.55	chemorad
001740	-140.531	hormone
004137	-117.562	hormone
007375	-111.459	hormone
003498	-99.4583	hormone
005587	-96.5889	hormone
004476	-96.5243	hormone
003719	-96.4639	hormone
002414	-89.5833	hormone
000738	-72.5361	hormone
005846	-69.5729	hormone
004372	-66.5208	hormone
005300	-62.3417	hormone
007527	-56.4306	hormone
003517	-55.5486	hormone
002430	-54.5618	hormone
004096	-51.3576	hormone
002220	-50.4618	hormone
007418	-49.4271	hormone
005004	-42.5903	hormone
005071	-42.5083	hormone
005864	-41.4861	hormone
005134	-41.4326	hormone
004632	-41.3681	hormone
005535	-39.4528	hormone
004655	-38.5104	hormone
002482	-37.5174	hormone
002437	-36.5938	hormone
004266	-30.5417	hormone
004738	-22.5715	hormone
007346	-17.6125	hormone
000005	-6.46111	hormone
003894	-4.36458	hormone
007182	-2.38542	hormone
000145	-1.56042	hormone
007517	0.379167	hormone
007527	14.5014	hormone
005846	90.2903	hormone
004266	90.5417	hormone
002414	91.4097	hormone
000738	91.4792	hormone
004632	92.4799	hormone
007182	99.3757	hormone
005864	99.5507	hormone
007418	100.409	hormone
007527	101.416	hormone
005134	103.484	hormone
004372	105.344	hormone
004655	105.482	hormone
005535	112.549	hormone
004476	121.526	hormone
001740	124.542	hormone
003719	126.333	hormone
004096	126.429	hormone
005300	127.594	hormone
007375	141.369	hormone
003498	160.503	hormone
000005	161.559	hormone
002430	171.451	hormone
003894	184.49	hormone
005071	188.526	hormone
005587	195.359	hormone
003517	198.5	hormone
007418	216.536	hormone
000145	222.542	hormone
002437	222.562	hormone
007517	224.426	hormone
007182	228.303	hormone
007346	233.632	hormone
002220	280.631	hormone
002482	284.382	hormone
004137	294.342	hormone
005004	294.618	hormone
007527	314.468	hormone
004738	354.33	hormone
007182	459.547	hormone
004096	518.461	hormone
004632	630.376	hormone
004738	1826.4	hormone
004738	1956.53	hormone
004738	2328.38	hormone
002452	-233.455	radiation
005620	-180.535	radiation
003920	-176.576	radiation
000043	-134.479	radiation
005389	-114.537	radiation
003306	-108.507	radiation
005385	-104.413	radiation
003659	-103.49	radiation
005330	-89.3125	radiation
007508	-88.4201	radiation
002363	-86.5451	radiation
005713	-85.4979	radiation
004504	-82.3646	radiation
001142	-80.5729	radiation
001115	-77.4694	radiation
007422	-74.6111	radiation
004994	-74.5542	radiation
004060	-72.6153	radiation
005075	-70.4431	radiation
005466	-69.3472	radiation
000501	-67.4688	radiation
002201	-65.5431	radiation
002204	-62.5361	radiation
007463	-61.6493	radiation
007442	-61.5139	radiation
002163	-57.5569	radiation
005292	-56.5833	radiation
004255	-55.3333	radiation
007543	-53.441	radiation
001009	-53.3653	radiation
001931	-52.5417	radiation
004556	-51.4792	radiation
004766	-49.5931	radiation
003749	-48.4931	radiation
005640	-48.3319	radiation
003595	-44.4271	radiation
004921	-41.5715	radiation
005199	-41.5667	radiation
004191	-39.5729	radiation
004941	-39.5542	radiation
000061	-35.5278	radiation
003611	-34.5701	radiation
004600	-31.4993	radiation
000459	-21.5708	radiation
007490	-20.6646	radiation
002364	-19.525	radiation
000033	-17.3833	radiation
005705	-8.39028	radiation
005207	-6.55833	radiation
005097	-6.34306	radiation
005159	-5.56875	radiation
000878	-4.58681	radiation
005200	-4.38403	radiation
004740	-4.34028	radiation
005086	-3.34861	radiation
000459	86.4243	radiation
000501	104.447	radiation
000033	109.519	radiation
007442	113.318	radiation
005292	113.399	radiation
007422	113.533	radiation
002201	116.448	radiation
005620	117.497	radiation
007490	119.364	radiation
001009	120.47	radiation
004504	120.531	radiation
004766	125.363	radiation
000061	127.44	radiation
002364	139.597	radiation
005207	141.375	radiation
005200	146.565	radiation
003749	151.378	radiation
002363	152.405	radiation
003659	154.427	radiation
004921	154.573	radiation
000878	155.456	radiation
007508	165.46	radiation
000459	167.361	radiation
003611	168.514	radiation
000043	172.414	radiation
005466	176.311	radiation
005075	181.594	radiation
005385	184.568	radiation
005199	190.521	radiation
005705	194.421	radiation
007463	202.378	radiation
002204	211.424	radiation
005086	211.532	radiation
005389	228.457	radiation
005097	230.629	radiation
004994	238.372	radiation
002163	240.608	radiation
007543	242.404	radiation
005159	245.557	radiation
004941	246.331	radiation
000459	258.514	radiation
004255	258.627	radiation
005330	275.438	radiation
002452	278.558	radiation
004191	279.542	radiation
001115	281.345	radiation
004060	281.583	radiation
003920	282.542	radiation
005713	285.493	radiation
007422	294.497	radiation
005640	301.464	radiation
001931	309.569	radiation
004556	309.663	radiation
004740	320.363	radiation
003595	327.438	radiation
005207	330.387	radiation
001142	338.396	radiation
004600	351.409	radiation
003306	351.506	radiation
000459	352.459	radiation
005075	372.42	radiation
007442	491.363	radiation
001009	1057.4	radiation
002163	3586.65	radiation

## Sheet: Figure3B_S3C
ids	treatment	AF	status	orderStatus	days_from_treatment_start_to_sample_collection
000005	hormone	0.006572	pre	1	-6.46111
000005	hormone	0.008079	pre	1	-6.46111
000005	hormone	0.012	pre	1	-6.46111
000005	hormone	0.00475488	post	2	161.559
000005	hormone	0.007683	post	2	161.559
000005	hormone	0.011	post	2	161.559
000008	chemo	0.009938	pre	1	-14.5458
000008	chemo	0.014	post	2	62.5222
000033	radiation	0.033	pre	1	-17.3833
000033	radiation	0.037	pre	1	-17.3833
000033	radiation	0.041	pre	1	-17.3833
000033	radiation	0.033	post	2	109.519
000033	radiation	0.035	post	2	109.519
000033	radiation	0.042	post	2	109.519
000043	radiation	0.013	pre	1	-134.479
000043	radiation	0.012	post	2	172.414
000061	radiation	0.00398109	pre	1	-35.5278
000061	radiation	0.005439	pre	1	-35.5278
000061	radiation	0.009037	pre	1	-35.5278
000061	radiation	0.015	pre	1	-35.5278
000061	radiation	0.005487	post	2	127.44
000061	radiation	0.006449	post	2	127.44
000061	radiation	0.012	post	2	127.44
000061	radiation	0.015	post	2	127.44
000075	chemo	0.00313261	pre	1	-13.4347
000075	chemo	0.057	pre	1	-13.4347
000075	chemo	0.007005	post	2	119.361
000075	chemo	0.05	post	2	119.361
000157	chemo	0.006147	pre	1	-7.47361
000157	chemo	0.015	pre	1	-7.47361
000157	chemo	0.00154416	post	2	104.385
000157	chemo	0.00410354	post	2	104.385
000214	chemo	0.000230044	pre	1	-12.5368
000214	chemo	0.00253271	pre	1	-12.5368
000214	chemo	0.006029	post	2	177.497
000214	chemo	0.006276	post	2	177.497
000256	chemo	0.001855	pre	1	-50.4896
000256	chemo	0.004952	post	2	173.549
000258	chemo	0.00194647	post	2	119.517
000258	chemo	0.007885	pre	1	-2.61875
000391	chemo	0.012	pre	1	0.315972
000391	chemo	0.088	pre	1	0.315972
000391	chemo	0.013	add_post1	3	221.579
000391	chemo	0.014	post	2	62.3451
000391	chemo	0.016	add_post2	4	466.483
000391	chemo	0.108	add_post1	3	221.579
000391	chemo	0.11	post	2	62.3451
000391	chemo	0.121	add_post2	4	466.483
000501	radiation	0.00436	pre	1	-67.4688
000501	radiation	0.00441806	post	2	104.447
000738	hormone	0.00447	pre	1	-72.5361
000738	hormone	0.0031348	post	2	91.4792
000738	hormone	0.00511566	pre	1	-72.5361
000738	hormone	0.005721	pre	1	-72.5361
000738	hormone	0.01	pre	1	-72.5361
000738	hormone	0.00423674	post	2	91.4792
000738	hormone	0.008391	post	2	91.4792
000738	hormone	0.01	post	2	91.4792
001009	radiation	0.00525118	pre	1	-53.3653
001009	radiation	0.006982	pre	1	-53.3653
001009	radiation	0.005052	add_post	3	1057.4
001009	radiation	0.007704	post	2	120.47
001009	radiation	0.007716	post	2	120.47
001009	radiation	0.008972	add_post	3	1057.4
001115	radiation	0.005946	pre	1	-77.4694
001115	radiation	0.016	pre	1	-77.4694
001115	radiation	0.00612	post	2	281.345
001115	radiation	0.025	post	2	281.345
001142	radiation	0.006942	pre	1	-80.5729
001142	radiation	0.034	pre	1	-80.5729
001142	radiation	0.008666	post	2	338.396
001142	radiation	0.032	post	2	338.396
001740	hormone	0.034	pre	1	-140.531
001740	hormone	0.044	post	2	124.542
002129	chemorad	0.000283849	add_post1	2	3815.38
002129	chemorad	0.00288925	add_post1	2	3815.38
002129	chemorad	0.000123824	pre	1	-35.7292
002129	chemorad	0.000572213	pre	1	-35.7292
002129	chemorad	0.00184672	pre	1	-35.7292
002129	chemorad	0.009216	pre	1	-35.7292
002129	chemorad	0.005401	add_post2	3	3969.55
002129	chemorad	0.007644	add_post2	3	3969.55
002129	chemorad	0.007951	add_post2	3	3969.55
002129	chemorad	0.008012	add_post1	2	3815.38
002129	chemorad	0.01	add_post2	3	3969.55
002129	chemorad	0.02	add_post1	2	3815.38
002220	hormone	0.024	pre	1	-50.4618
002220	hormone	0.022	post	2	280.631
002389	chemo	0.004265	pre	1	-0.597222
002389	chemo	0.008906	pre	1	-0.597222
002389	chemo	0.004561	post	2	128.424
002389	chemo	0.008774	post	2	128.424
002414	hormone	0.094	pre	1	-89.5833
002414	hormone	0.074	post	2	91.4097
002437	hormone	0.006984	pre	1	-36.5938
002437	hormone	0.00972	post	2	222.562
002452	radiation	0.269	pre	1	-233.455
002452	radiation	0.333	post	2	278.558
002482	hormone	0.00388954	post	2	284.382
002482	hormone	0.007117	pre	1	-37.5174
002562	chemo	0.00344328	post	2	139.667
002562	chemo	0.0034156	pre	1	-54.3333
002562	chemo	0.007954	pre	1	-54.3333
002562	chemo	0.058	pre	1	-54.3333
002562	chemo	0.011	add_post	3	1398.44
002562	chemo	0.017	post	2	139.667
002562	chemo	0.018	add_post	3	1398.44
002562	chemo	0.052	post	2	139.667
002562	chemo	0.068	add_post	3	1398.44
002917	chemo	0.00260368	post	2	63.3472
002917	chemo	0.003706	add_post3	5	374.305
002917	chemo	0.00497977	add_post1	3	129.323
002917	chemo	0.00507463	add_post2	4	260.363
002917	chemo	0.00341	pre	1	-5.66667
003306	radiation	0.004616	post	2	351.506
003306	radiation	0.00328162	pre	1	-108.507
003595	radiation	0.004996	post	2	327.438
003595	radiation	0.004673	pre	1	-44.4271
003595	radiation	0.154	pre	1	-44.4271
003595	radiation	0.158	post	2	327.438
003653	chemo	0.004286	post	2	98.3681
003653	chemo	0.00112066	pre	1	-34.5833
003659	radiation	0.041	pre	1	-103.49
003659	radiation	0.038	post	2	154.427
003717	chemo	0.00126843	pre	1	-55.341
003717	chemo	0.009688	post	2	126.406
003749	radiation	0.000808146	post	2	151.378
003749	radiation	0.001734	pre	1	-48.4931
003769	chemo	0.00340495	pre	1	-12.4528
003769	chemo	0.012	post	2	129.269
003831	chemo	0.00218033	pre	1	-46.4062
003831	chemo	0.012	post	2	301.5
003886	chemo	0.00709425	pre	1	-4.66458
003886	chemo	0.015	pre	1	-4.66458
003886	chemo	0.006469	post	2	196.403
003886	chemo	0.037	pre	1	-4.66458
003886	chemo	0.018	post	2	196.403
003886	chemo	0.036	post	2	196.403
003894	hormone	0.006597	pre	1	-4.36458
003894	hormone	0.007819	post	2	184.49
003920	radiation	0.01	pre	1	-176.576
003920	radiation	0.019	pre	1	-176.576
003920	radiation	0.021	pre	1	-176.576
003920	radiation	0.303	pre	1	-176.576
003920	radiation	0.33	pre	1	-176.576
003920	radiation	0.011	post	2	282.542
003920	radiation	0.015	post	2	282.542
003920	radiation	0.054	post	2	282.542
003920	radiation	0.339	post	2	282.542
003920	radiation	0.356	post	2	282.542
003968	chemo	0.0015088	pre	1	-3.6875
003968	chemo	0.00723938	pre	1	-3.6875
003968	chemo	0.01	post	2	138.552
003968	chemo	0.015	post	2	138.552
003971	chemo	0.019	pre	1	-43.5278
003971	chemo	0.02	post	2	219.41
004060	radiation	0.02	pre	1	-72.6153
004060	radiation	0.025	pre	1	-72.6153
004060	radiation	0.019	post	2	281.583
004060	radiation	0.036	post	2	281.583
004098	chemo	0.00316832	post	2	85.5938
004098	chemo	0.008689	pre	1	-53.5625
004098	chemo	0.012	pre	1	-53.5625
004098	chemo	0.008574	post	2	85.5938
004137	hormone	0.005453	post	2	294.342
004137	hormone	0.00273141	pre	1	-117.562
004266	hormone	0.004245	post	2	90.5417
004266	hormone	0.005311	post	2	90.5417
004266	hormone	0.005405	post	2	90.5417
004266	hormone	0.007461	post	2	90.5417
004266	hormone	0.00316894	pre	1	-30.5417
004266	hormone	0.004361	pre	1	-30.5417
004266	hormone	0.005097	pre	1	-30.5417
004266	hormone	0.005906	pre	1	-30.5417
004269	chemo	0.00594501	pre	1	-73.434
004269	chemo	0.007993	pre	1	-73.434
004269	chemo	0.008402	post	2	86.3542
004269	chemo	0.014	post	2	86.3542
004345	chemo	0.006492	post	2	42.375
004345	chemo	0.00526184	pre	1	-67.5069
004345	chemo	0.036	pre	1	-67.5069
004345	chemo	0.028	post	2	42.375
004372	hormone	0.021	pre	1	-66.5208
004372	hormone	0.019	post	2	105.344
004504	radiation	0.006134	post	2	120.531
004504	radiation	0.00542611	pre	1	-82.3646
004504	radiation	0.049	pre	1	-82.3646
004504	radiation	0.056	post	2	120.531
004556	radiation	0.00148883	post	2	309.663
004556	radiation	0.00538556	post	2	309.663
004556	radiation	0.007379	post	2	309.663
004556	radiation	0.005113	pre	1	-51.4792
004556	radiation	0.00544	pre	1	-51.4792
004556	radiation	0.006772	pre	1	-51.4792
004600	radiation	0.00505	post	2	351.409
004600	radiation	0.00411794	pre	1	-31.4993
004600	radiation	0.007559	pre	1	-31.4993
004600	radiation	0.015	post	2	351.409
004632	hormone	0.016	pre	1	-41.3681
004632	hormone	0.016	post	2	92.4799
004632	hormone	0.016	add_post	3	630.376
004655	hormone	0.0033389	post	2	105.482
004655	hormone	0.005139	post	2	105.482
004655	hormone	0.00520833	pre	1	-38.5104
004655	hormone	0.006126	pre	1	-38.5104
004726	chemo	0.009198	pre	1	-55.4896
004726	chemo	0.012	post	2	84.5069
004738	hormone	0.00259146	post	2	354.33
004738	hormone	0.003216	add_post2	4	1956.53
004738	hormone	0.00365	add_post1	3	1826.4
004738	hormone	0.004202	add_post4	5	2328.38
004738	hormone	0.009494	post	2	354.33
004738	hormone	0.002979	pre	1	-22.5715
004738	hormone	0.008553	pre	1	-22.5715
004738	hormone	0.013	add_post4	5	2328.38
004738	hormone	0.014	add_post1	3	1826.4
004738	hormone	0.016	add_post2	4	1956.53
004766	radiation	0.017	pre	1	-49.5931
004766	radiation	0.025	pre	1	-49.5931
004766	radiation	0.028	pre	1	-49.5931
004766	radiation	0.018	post	2	125.363
004766	radiation	0.021	post	2	125.363
004766	radiation	0.03	post	2	125.363
004941	radiation	0.009384	post	2	246.331
004941	radiation	0.00902	pre	1	-39.5542
004956	chemo	0.006342	post	2	63.3056
004956	chemo	0.00294479	pre	1	-62.3708
004994	radiation	0.007905	post	2	238.372
004994	radiation	0.00712069	pre	1	-74.5542
004994	radiation	0.055	pre	1	-74.5542
004994	radiation	0.055	post	2	238.372
005075	radiation	0.02	pre	1	-70.4431
005075	radiation	0.024	post	2	181.594
005075	radiation	0.027	add_post	3	372.42
005115	chemo	0.01	pre	1	-48.6083
005115	chemo	0.013	post	2	63.5
005136	chemo	0.003777	post	2	272.599
005136	chemo	0.000795071	pre	1	-87.5299
005154	chemo	0.015	pre	1	-71.3306
005154	chemo	0.017	post	2	98.3681
005159	radiation	0.007603	post	2	245.557
005159	radiation	0.0057617	pre	1	-5.56875
005200	radiation	0.00509915	post	2	146.565
005200	radiation	0.006677	pre	1	-4.38403
005207	radiation	0.007295	post	2	141.375
005207	radiation	0.009461	add_post	3	330.387
005207	radiation	0.006029	pre	1	-6.55833
005292	radiation	0.121	pre	1	-56.5833
005292	radiation	0.147	post	2	113.399
005389	radiation	0.006767	post	2	228.457
005389	radiation	0.011	pre	1	-114.537
005466	radiation	0.008883	post	2	176.311
005466	radiation	0.00834	pre	1	-69.3472
005535	hormone	0.009085	post	2	112.549
005535	hormone	0.007451	pre	1	-39.4528
005535	hormone	0.079	pre	1	-39.4528
005535	hormone	0.069	post	2	112.549
005620	radiation	0.093	pre	1	-180.535
005620	radiation	0.106	post	2	117.497
005705	radiation	0.008933	post	2	194.421
005705	radiation	0.00763359	pre	1	-8.39028
005864	hormone	0.136	pre	1	-41.4861
005864	hormone	0.132	post	2	99.5507
007193	chemo	0.016	post	2	295.646
007193	chemo	0.000221729	pre	1	-6.46667
007193	chemo	0.046	pre	1	-6.46667
007193	chemo	0.054	post	2	295.646
007257	chemo	0.016	post	2	62.3285
007257	chemo	0.016	add_post1	3	180.472
007257	chemo	0.018	add_post2	4	376.417
007257	chemo	0.014	pre	1	-14.516
007290	chemo	0.006027	add_post	3	259.546
007290	chemo	0.012	post	2	175.476
007290	chemo	0.014	post	2	175.476
007290	chemo	0.014	add_post	3	259.546
007290	chemo	0.00171206	pre	1	-5.56736
007290	chemo	0.009561	pre	1	-5.56736
007296	chemorad	0.017	3rdpost	2	499.475
007296	chemorad	0.00419355	pre	1	-32.5167
007346	hormone	0.008941	post	2	233.632
007346	hormone	0.006499	pre	1	-17.6125
007353	chemorad	0.00038236	add_post	3	1155.32
007353	chemorad	0.005406	3rdpost	2	714.574
007353	chemorad	0.000486381	pre	1	-4.32917
007365	chemorad	0.00398804	3rdpost	2	389.44
007365	chemorad	0.004813	3rdpost	2	389.44
007365	chemorad	0.013	3rdpost	2	389.44
007365	chemorad	0.004176	pre	1	-2.62847
007365	chemorad	0.00530913	pre	1	-2.62847
007365	chemorad	0.016	pre	1	-2.62847
007365	chemorad	0.045	pre	1	-2.62847
007365	chemorad	0.036	3rdpost	2	389.44
007373	chemorad	0.027	add_post	2	220.337
007373	chemorad	0.016	pre	1	-13.4306
007375	hormone	0.011	post	2	141.369
007375	hormone	0.012	pre	1	-111.459
007375	hormone	0.386	pre	1	-111.459
007375	hormone	0.366	post	2	141.369
007406	chemo	0.007873	pre	1	-5.45833
007406	chemo	0.155	pre	1	-5.45833
007406	chemo	0.017	post	2	167.312
007406	chemo	0.176	post	2	167.312
007411	chemorad	0.00635158	3rdpost	2	270.478
007411	chemorad	0.00346363	pre	1	-25.4722
007422	radiation	0.006566	add_post	2	294.497
007422	radiation	0.008805	add_post	2	294.497
007422	radiation	0.014	add_post	2	294.497
007422	radiation	0.014	add_post	2	294.497
007422	radiation	0.017	add_post	2	294.497
007422	radiation	0.00537939	pre	1	-74.6111
007422	radiation	0.00563515	pre	1	-74.6111
007422	radiation	0.011	pre	1	-74.6111
007422	radiation	0.015	pre	1	-74.6111
007422	radiation	0.015	pre	1	-74.6111
007443	chemorad	0.024	3rdpost	2	392.378
007443	chemorad	0.00385071	pre	1	-25.2924
007450	chemorad	0.00437063	3rdpost	2	217.559
007450	chemorad	0.00340791	pre	1	-76.5812
007463	radiation	0.005986	post	2	202.378
007463	radiation	0.046	post	2	202.378
007463	radiation	0.053	post	2	202.378
007463	radiation	0.00308166	pre	1	-61.6493
007463	radiation	0.019	pre	1	-61.6493
007463	radiation	0.022	pre	1	-61.6493
007490	radiation	0.012	post	2	119.364
007490	radiation	0.00670471	pre	1	-20.6646
007495	chemo	0.02	add_post1	2	28.4229
007495	chemo	0.057	post	3	98.3417
007495	chemo	0.00855	pre	1	-52.7396
007496	chemo	0.005385	add_post	3	161.439
007496	chemo	0.008911	post	2	119.382
007496	chemo	0.022	post	2	119.382
007496	chemo	0.025	add_post	3	161.439
007496	chemo	0.029	add_post	3	161.439
007496	chemo	0.031	post	2	119.382
007496	chemo	0.003204	pre	1	-48.4986
007496	chemo	0.012	pre	1	-48.4986
007496	chemo	0.016	pre	1	-48.4986
007517	hormone	0.004749	post	2	224.426
007517	hormone	0.005183	pre	1	0.379167
007527	hormone	0.025	add_during	2	14.5014
007527	hormone	0.028	post	3	101.416
007527	hormone	0.035	add_post	4	314.468
007527	hormone	0.027	pre	1	-56.4306
007535	chemo	0.035	post	2	105.317
007535	chemo	0.056	pre	1	-24.5014
007543	radiation	0.00427122	post	2	242.404
007543	radiation	0.005446	post	2	242.404
007543	radiation	0.013	post	2	242.404
007543	radiation	0.00278109	pre	1	-53.441
007543	radiation	0.008553	pre	1	-53.441
007543	radiation	0.00877	pre	1	-53.441
007554	chemo	0.00540694	post	2	84.3167
007554	chemo	0.011	post	2	84.3167
007554	chemo	0.007595	pre	1	-42.3646
007554	chemo	0.009664	pre	1	-42.3646

## Sheet: Figure3C
treatment	mean	SE	median	min	max	SD	#ofPatients	patient_CHcount	meanSE	datapoints
chemo	0.00129243	0.000374734	0.000806355	-0.00485295	0.0106402	0.00270224	33	52	0.0009177	0.00158119987745319,0.00087481344341671,-0.00123446420107053,0.000915464069904554,0.000414705970305118,-0.00145866638290116,0.0106401558406664,6.88260939770732e-05,0.00139886097200397,0.000348864626489536,0.000714248096409123,0.00138977113311417,0.00181942263927343,0.000846751752836831,0.000447611186135105,0.0028454523718395,0.000114095555027336,-2.47922748708737e-05,0.00112780547165301,0.0003358…
chemorad	0.000760087	0.000187626	0.000655332	9.81896e-05	0.00144726	0.000562878	6	9	0.000572461	0.000722179636373559,0.000588483911911644,0.00141165985889342,0.000292746063065324,0.00144726091635746,9.81895877641895e-05
radiation	0.000697019	0.000150146	0.000305568	-0.000370239	0.0045887	0.00118225	33	62	0.000546873	0.000236401444675496,-9.77539226024168e-05,0.000545444318501412,1.01314871429628e-05,0.000423300130294323,0.000752477776939111,0.000123445961065115,0.00374990336349297,8.70222279811194e-05,0.000322698114793132,-0.000348949919224568,-0.000138967350298967,0.00235233615174027,0.000931680671939386,0.00103501740431052,0.000161072524632531,0.000582985483906062,0.000342942878576787,3.81971215157588e-05,…
hormone	-5.48839e-05	0.00015443	3.74501e-05	-0.00331504	0.00113176	0.000873587	20	32	-0.000209314	-7.07058099020868e-05,0.000599092050701836,0.00113176405863165,-0.000181218315634493,-0.0033150443156966,0.00031672012540697,-0.00030078935858685,0.000194118036403749,0.000198219712449386,0.000385271851342051,-0.000349112067398024,0,-1.44452107316642e-05,7.4900228102695e-05,0.000322497053206749,-0.000850841732605261,0.000291588537059969,-0.000118657521980494,-5.8112749048441e-05,0.000647077106277…

[truncated: 14 more sheets: Figure3D_S3B, Figure3E_S10B, Figure3F_S4_S10C, Figure4_S5, Figure5A, Figure5B_S5B, Figure5C(DFCI)_S6, Figure5D(MSK)_S7, Figure5EF(MSK), Figure6-7_FigureS8-9, FigureS2A, FigureS2B, FigureS2C, FigureS10A]
